# Supplementary material for: Crossing the pond: genetic assignment detects lobster hybridisation
Source: Sci Rep. 2020 May 8;10:7781. doi: 10.1038/s41598-020-64692-z (PMC7210874; doi:10.1038/s41598-020-64692-z)
Supplement: Supplementary file 2 — Supplementary Table S1 . [file 41598_2020_64692_MOESM2_ESM.xlsx]

## Sheet: S1 Supplementary Material
Locus ID	Sequence	Sequence length (bp)	SNP position	SNP	Dataset ID Jenkins et al 2018	Polymorphic in H. americanus	12-SNP subset
H_gam_03441	TGCAGGTGAGAGAGAGAGGGTGAGGGAAGGGTGAGAGGTGGATGATTCTT[G/A]ACACCATCCGTTCACCCCTTTGGATGTCACCAGTCCTCGTTTATCAGGATCATCAACCCAACCTGATCCTGGTCTGTGATTCTTCTTTCTATTCTCCGGCATCTGATTTCCTTTCTCCCTCTCTCCATATCTTCTATCCTCACGCCTCTCTCCTGACTCACTCGTTATCACTTCCGTTATCCTGTATTCACCTCCTTTCTCCACCTCCAGGCTTTTCTCTTCATACTTCCTCTCTACTTCGCCTTGTCTCTTCCTCCTCCTCTTCGTATTTATCATGCTGCTTCTCCTCTTCTCTTATAACGTCCCCTCCTCTTTCATCCACTTCTCTTTATCTTTCTATTTTC…	442	51	G/A	Atlantic hierarchical	No	No
H_gam_04173	TGCAGGTGACTTGGTAATTTCAGGTGTATCAGCAGCACTTGAAGGAGGGTTGAGTCAGTATCAAGAGGTGAGTCACAGGTG[C/T]AGGTGAGTCACGAGTGTAGGTGAGTCAGTATCTAGAGGTGAGTCATGAGTGTAGGTGAGTCAGTCAATGCACGTGAGTCAAAAGTCAGTACCTGGTTATAATTAATTATACAGGTGGGGGAAGGCGGTGAAGGTGGTTAACAGTGGCAGGGGCGAGGCAGACACTGGCAGACACCAAACAAGGAAGTAATGAATGACAGCCCCCACACCCCCTCCCACACCCCCCCACCCCCCTACGACAATTAGTACCAGGAGGGAAATAATCACCCTTTCAGATGACCTTTACGGGTTAATTAGTCACAGGAGGGAAAATA…	496	82	C/T	Atlantic hierarchical	No	No
H_gam_06157	TGCAGGTGTTGGCTGTAATTCGTATCCTGTAGGTGTTGACCATGTATTATGTAGCATGCACCATCAGAGA[G/C]GATTTCCAGACCCCCTTAGTAACACGCTACTGTAGTCCAACCATCGGCAGCCACACCCAACAGTGGACTTATCTAACTACTGTGTGTGTAAAGGCTTGTGTACAGTAGTTAAAAGGAACCCAAACAATCTACACTAACCTCCTCCCCTTACATCCCCGAGACAGGACGAATGCACTATAACTTAGGACGAA	264	71	G/C	Mediterranean vs. Atlantic	No	No
H_gam_07502	TGCAGGACAACAACACAGTATTAATCACACCAAACTACTCTACTACACACAGTCC[C/T]GTCTCACACCAAAACTTTACACACACCAAAATAGTGTAGTA	97	56	C/T	Atlantic hierarchical	No	No
H_gam_07892	TGCAGGTGTCTCAAAAGGCAAAAATTTTACCTGGGCAATTGAAAACCATG[A/T]TATTTACAAGAGAGACCACAGGTATCTTGATGGTGGAGAGGGAGAG	97	51	A/T	Atlantic hierarchical	No	Yes
H_gam_09441	TGCAGGAGTAAACCTCTGAATGATAAAATAGTTTCCCCTTTTACCTGTGTATGTCATCTGTAGGTTGACAATAACCTCAGGTAAA[A/G]AGGATAAACTGTTCAGTACTCTTCCAGTAAGCTAAAGACACTGACCACGTCCCAATTAGGAAAAAAAATCATTGTATAATACTTCATGGTAGAGATACTTGGTTCATGACACAACAACACACGTGTATCCACAGCTGACGGCTCACCAGGTTACACTGCTTCTTTGTTCAAGTCATTCATATTCCCCAGAGCTCTAATTAATATTGCTTACGTGAATATATTGCAATACGATACCGCCATGTCATGCTTGGTTTGGTGGTCTGTGTTGAGAGACTTAGGTTAAGATACATTATTGTGTTATCATGTTAT…	496	86	A/G	Atlantic hierarchical	No	No
H_gam_11071	TGCAGGAAGACGCATTAAAATGACCTGCGGTGTGTTAAGTTGAGCAGCCTTGAAACTATGTGTAAGAGAGAGAGAGAGA[G/A]AATCAATTTTAAGGTACGGTTTGTCGAAATTACGCAACTTGATCTGGCAGTAACAGCTTCAGAAACTCGAGTAATACAGTATTTATCATGTGACAAAAAGGTTAGTTACATTCACTCGGAACTTGGAAAAAAATACAATTAGTTTACATCTTATCCTCGTAATATTTATGATGCAAAGAGAGTTGATTTTTATAAATTTAATATACAATAGTGGGGGAGACAAAAAAAGAGCAAGGAGAAAGACTGCTGGACAGACTAGTATACGGAGCGAAAGAAATAGACTGAGGAAGACAAGAAAACACATATAGACAGACA…	400	80	G/A	Atlantic hierarchical	Yes	No
H_gam_11183	TGCAGGCGGCCCACGAGCAGGCAGGAACATGAGTGTCAGGTCACCATCAGCTGTAATTACCAGGAGAGCGG[A/G]CCAATTTGTCCTCCTGCCGGACCCTGTGGAGGCACGACAGGAGGCTACACCGTGTCAC	130	72	A/G	Atlantic hierarchical	No	No
H_gam_11291	TGCAGGAACCTAAGAACCAGGAGATTGCTTTGGGAATTGAAACTGACACTTGAGCCAGAAATTTGGCATTTTGTTCCTTAGTGAAAATGTGTTTGA[T/G]AGTTTGGGGGAGACGAAGAGTTAGTTCGGTAAGGCAGGGTATGATTTTAAACACCTCTATATGCACTAGTTTTAACGTGGTGTTGGTAATGGCAGGAGATGGGATGCCAGGGGGAATATTTTTAACTGCAATTTTCGGACACAAGAGCAACAATACCTATAATATTGGGGGGG	270	97	T/G	Mediterranean vs. Atlantic	No	No
H_gam_12971	TGCAGGAGATCCTGAACACCTACGCAGATGCGTATGCACACTTCGGCCTTCAGGTGAATGTAC[A/G]TGAGACTCATTCTCTTTCAACCTGCCGCAGGTTCAGACACCACACCACCATCTATCCGGCTTAATAGTACTACCCTCTTTAATGTTGTCCACTTTCGGTATCTCGGCTCCCACCTGTCCACCACCACGGACATCGATGAAGAGATTCAGCATCGGATAAGATGTATATCCCAAGCCTTTGGCAGACTCCGAAACCGTGTCTTCAGCTGTAGGGAGCTGAAATTATCTGCAAAGTTACACGTGGTCCTCCCCACCCTGCTATATGGCAGTGAGACATGGGTTACATACAGGCACTTTCAAGGCACTTGAAAACTTTCACCAACGTAGTCTAC…	496	64	A/G	Atlantic hierarchical	Yes	No
H_gam_14047	TGCAGGACGCTCTCATTGTTCTTCTGGACGTTGATGAATCCAGTGCATGTGGCACCGACACTATTGGCTTTGAAGCGACACGTTCCT[C/T]CCTGCATGGAAGAATATTCCTCAATGTCTTGCAAAAAAATTGGCCTTTGGTAAAGAAACAATCACTAGAAATCCTAAGTTTTGCATACATTAAATATAACTTTAACCAATAAACACTGTATGATAAACATGAGGGCAATGTTTGCCTGACTTACCACAGCTTCATAAGGATAAGATGATTCTGTGTCAATACCACCATTGTCTCTGATGTACTCGAAGGCACTATTCATCCAGCCACCACTACAGCCATAGTTGCCGTAAGACGTGGAACAATCGACGAGTTCTTGGTCAGAAAGACTCACCAGGTT…	496	88	C/T	Atlantic hierarchical	No	No
H_gam_14742	TGCAGGTGTTGTATCCTACGTATTACTAGACTTTTAGGGTTCTACGGTATAAATCGCCAA[G/A]TGATTGGTCAATTAAGTGTTCACTACTGTCAAGAGAAATGTCACGCTTGAACTGCGCCTGTGTTTCTTGCAAACCTATAGGTTTAGTAGTAACTCTTGTGCCAGTGGCTAGCCAAGTGTCCGAATGGAAAGCATCGTAAGAATGATCTGAATCGTTAATATAACACTCCGCCAACTCGGTAATGTCTGAACGCGATAAATTAAGAATATCATCCATCAATGCTAAATGGACATAAAGAATTAGTCTACATCAGTGGTTCCCAAACTGGGGGCCATGGCCCCCCCAGCAAAATTTAGGGGGCCATAAGCTGAGGCTATGTACACATAAAAATCCC…	496	61	G/A	Atlantic hierarchical	No	No
H_gam_15109	TGCAGGTCACCGTGTAGGGTACCACTCAAAA[T/A]ACAAATTTGGGTCTCGGGCTATTGGTACTTTACACACTATTTTGGTCAAGCTCACCGGTCTATAATTATTATTGGAGTTGCGTCCTCTCTATCTGAATATAGAACTCATAAATGTCACTTGCCAGTCGCTGGGGATTTTTTGCTGGTATAAAAGACCTTGTGTAAATATTATTCTTATTGGGAACACGATCTAAGGCTAGCAGTGTGGGGCACAGACGTTAATGCTAATTTTCTGCAAGATCCATATAATGTACTGCACTGATGAGTTGGATTGTAGTTTTCTGTGAAACAGAAAAGAGTTTTCTTCTCCACATGTATCATAAAAGATTGTGATATTATATTTTCCTGGTTCTTATGCATTAT…	496	32	T/A	Atlantic hierarchical	No	No
H_gam_15128	TGCAGGTCGCTGGTGGTGATCGTGCCATTAGATTCAGCGACGAGGAATTTTAATTAAGATAGCCACGGGAATGTCCTCAATCAAATGCTACCACGT[C/T]GGAGGTACTAAGGCAAGACTGGGGTTATTGGTGCTGGGTTTTTTT	142	97	C/T	Mediterranean vs. Atlantic	No	No
H_gam_15435	TGCAGGTGTTGCCAGCGCTTAGTTAAGATCCTGACTCCACTACACCTCCT[C/T]CCACCTGATGGTGTGGGATGACTGATACTAACTGTACGCAGTCTTTTAATGTACCTCTCACACTGCTTGAGCACCGGGGATTTTTCTCTCTTTGTATAGTGATATTATGCATATATTCAGCCTCATGGTCTTGTCTCAGCCAAGTTTAATGATCCTTGATTATAATTCTTATAACAATATTTAGGAATTGCTTAATAGAGGAGATAATTTCTGATTTCTCGTCTTTGTCTGAGTTTCGTAGCTTGAATTTTGGCCACTGTTCGAGTCTTCCCACCTTCCCACACATAGATACAACTTTGGAATATTTCGCATTAGCCTCTGACCAGTAAGGGGTTAACTTTAGA…	496	51	C/T	Atlantic hierarchical	No	No
H_gam_15581	TGCAGGGGTTTGTCACTGTCAGCCCACACGACGGAGGCGGAGAAGAAGGAAAGAGTTTTATACCTTTGGTCTCTGATGTAT[A/G]TTTGGTCTGGTCAGGATAGGTTAGG	107	82	A/G	Mediterranean vs. Atlantic	No	No
H_gam_18512	TGCAGGTGGGATACCGTTATAAATCATCTGAGACAAAGACACCTTGGCATAGGACACCAT[G/T]ACTTGATGGAACATTCTCAGCTCACCACCGCCCATAGACGACACTGGCAGGAGGAGCACCACAGTCAGTGCCGTAGCCCACACACACCACACTGCCGTAGCCATCTCTCCTAACATGACCAAATGATATTCTTGATGGTCCGGGTCTGGTGAGAGTCCAGGCAAACACTCTACAGACGGGTACAGTGTTTGTGGTGCAGAAACAAAGTCCAGATACTCGTAGTACAGACAAACACCGGCCTACTGCTGCTGCTACGGGGTCAACGAAGTAACTGTGGTGGCGTGCTGGGTTGGGAATAGTGTTCGTGGTACAACACAGTTTTTATTAATCTTTC…	496	61	G/T	Atlantic hierarchical	No	No
H_gam_18652	TGCAGGCAAGACCATTGATCACACGAGCGCCACAAGATTAGTTAACCGTTCCAACACACTGGGAGAGTACAAGACCC[A/G]TATACTCATACTGGCAGGCCAAAGAGTGTAAGTGATTAAGAAACACCAACAACATTAGCAGTACATCAACGAGTATATAAAGACTAAAAGACTGGAAAGGCGCCGTGACACAGCTTCAGAGCA	201	78	A/G	Atlantic hierarchical	Yes	No
H_gam_19266	TGCAGGTGGTTGTATTGATCACGTACTGTACGTTCCTGTGAAAGGGGAGCGGCAGC[C/T]AAAACCCTCGAGTGTGTGAATCAGTTTTGCAAAGGCACCCAAGAGCACTGTGACTCTCCTATTGATATTCTTGAAACAGATTTGAGTACGAAACACACACACACACACACACACACAC	175	57	C/T	Atlantic hierarchical	No	No
H_gam_19460	TGCAGGACTTTGAAAGGCTCTCGTATCAAACACAGGAGTCCTCGAGAATCATGTAGACAACTAAAGTGAATTCCTATAT[C/T]GTCTTAAATAGAATGGCTTCACTCCCCAAGAACCAAAACAGCTGATTGGATTCATTTGGATTCACAACAAAAACCTTAACAGTTGACTCGATCTTATAGTGCTTTCGATGCAATAGATTTGAAGCCAAAGGACATTAACAACTTACTGGATTCATCTGGATTCACAA	247	80	C/T	Atlantic hierarchical	No	No
H_gam_20354	TGCAGGGAGAGAGAGAGAGGGTGTGTTGCAGGGTCGACCTAAAGAAATTGCAATTGCAGCTTCCTGTTGAAATGTGTTGCTAA[C/T]TCTGGGTATTTTGTGCCGCCATTGTTGCAGTGGTAGTCGACTTGTAGGGCTTGTGGGG	142	84	C/T	Atlantic hierarchical	No	Yes
H_gam_23146	TGCAGGGCTACAACAGAGTCAGTC[T/C]GTCATGTGAAGACCGATACCTAGACTAAATTTTTTCCCTTAAAGTTGTCATTCTACAAGACTGACAGAGATGGCGTAAAGGAACATAAGGTTATGAGAGTGACAATGTTGATCTTCTGACAGTCAAACAAAAACTTTCTAAAACACAAA	174	25	T/C	Atlantic hierarchical	No	No
H_gam_23447	TGCAGGAGAGTCTTTCCCTCCAGGTCGACGACTGAGGCCGTTTCTGTC[T/C]GGACACCAAATTGTCGTTTCATGTTCGACACCGAAAACTTTTAAAGCTCGCGAGGTTACAGACAG	114	49	T/C	Atlantic hierarchical	No	No
H_gam_23481	TGCAGGAGTTGAAGTACTGCTTGGTAGAGTAGTATGGGATGGGAATTTGGGCGAGCTATTCCCTAAGTGGAACCTTCTAATACAAAACACGCC[T/A]AGACTGGGGGTAAAATATGACTGAGTTTCATATAATGTTAACT	137	94	T/A	Atlantic hierarchical	No	Yes
H_gam_23677	TGCAGGTGAACACTGCTGTTGCTCCAACT[A/G]TACAGATTAGCAGATGAAAACCTTAATTCCCTTCGTCTTTCAGATGGTGAATTGAACGATAAATATCGAAACGAATGAAAACAAGATCTCCCAACAAATTACATATATAAACTCAACATGGTAAACTCATGGCTGCGATTTTAGGGAAGCTATACGCAGCAACAACCACGGGACTTGGGTAAACATAATATATGATGT	228	30	A/G	Atlantic hierarchical	Yes	No
H_gam_23787	TGCAGGTATGTATGACACTGGTGCAGAATACAGTAGCGACACGGTGATGTAGT[T/G]GTAAAATGGTGTGGTTAGTTATAATGAAGCAAATACCATACGAATCTTGGAAAAATCTGACCCATGTATTACAAGCATAAATATGTATTCGTGTAGTTATGTTTTTAAATAATCTTTCCTAAATATGAGTCAGAATTTGGAGGTTTTTCTAGTAAAGTGTCTAAAAGTGAATATGCTTTAGGTTGGCGCCGTATGGAGGTCAAGTTCTGGGTGTATCAGTCAGTATGCCCCAGCTCGGTTACTTCCTTCAGTGAATGTACCTTCCCTGGAGGTCTCGGTAGCCCTCATTCCTGCCGGCTAACAGAGGTAAAGTTGTAGGGTTTCGTGATGTTATGTTGTCT…	496	54	T/G	Atlantic hierarchical	No	No
H_gam_24020	TGCAGGAAGCTATATTTTAGAAAGATAACTGAGAAGGCTACCGTGGGAATTTACTATCTG[C/G]AGACTACAGTGTGGAATTTATGCCAGTATATAGGTAACATAATCATGAAAGTATTATAATAGACGAAGGAGTTATTGTGCATTAAGCTTTAATAAGGTATTCTCCCAGGCCGAATGTGATCTACTATGAAAATTATATAAAATAGGCTTGTTTATTTCCCTCAACAGACGGTCGCCACTGGGTGCTGCCGACGGGGGAGCTGGTGGTGCATGGTATCACCCCTACAGACGCCTACACCCGCGTCTCCTGCACCGCTGCTCACGCCTTCGACCCCTCCCCCAGATCTTCCAACGTCGCCAGGGTCATCGTCACAGGTCAGGCCAGGTCACGGTGA…	496	61	C/G	Atlantic hierarchical	Yes	No
H_gam_25229	TGCAGGATATATTCAGGTAATGTAAGGAAAGGT[C/G]AAGGCAACAGTACATGACCTTAAGGGACTCCACCTCCATAAGAAATATATATAATTCCTCTCCAACATTGTGATTCAGTTGTGCCAAGACAATATTGACAACTAAATGTAGAAAAGAGTGGAGGTGACAGTACACTACCTTAGGGAACTTCACTTTCAAGGAGTAAATTCCCTCTCAAATATTATTATTAAATCGT	230	34	C/G	Atlantic hierarchical	No	No
H_gam_25608	TGCAGGAGACGCAGAAGGAAGAGATAGGTGAAATTTCTGCA[C/T]TAGAATTTAAAGTGAAAGAGCCATTAATTGAGATAGGCCCTAATATGAAAACCTG	97	42	C/T	Atlantic hierarchical	No	No
H_gam_27329	TGCAGGCGTCACCCAGTCCTCTTCGTGGGTARTAAGATGAAGGCCTCTGTGTGT[T/C]TATGCAAAATTCAGTCCTCAGTAACGTGTATCATGCTGACTA	97	55	T/C	Atlantic hierarchical	No	No
H_gam_29410	TGCAGGGGGGGAGACTGACCACCAGCTGGGGCTACAGTATAAGA[T/C]TCAAGGTTCACCATCTGAGTATTAAAGTAGACCATCTGCCTCCCCGTCACCA	97	45	T/C	Atlantic hierarchical	No	No
H_gam_29801	TGCAGGATAATGTCTCCGTAGGAAGGACTCTGAGAAC[A/G]CCAGGAAAATGTCGGGGTTATCTTGTGTGCGCTAACCAGTATCCTGATGACTAGTGAGAGAACCTGAGTTGCTGTGACAAGGGTGCTGAGGAGTCCTGGGAAATCTTGAGAAGCCCTGGGAGGTCTTACTGAGAGCCAACGAGATGTCCTAAGGGAGCTGGGAGGTGGAGGACTCGAGGGACTACGCCGGGTCTGGAGTTCTCATAAGATGTTCAGTTGTTCACAGTATAGATTTTCTCACTTAACTTAAGATGTACAGAACACACGTAACCTGACTCCCTTAACTTACGACACAAGATGGCAGCCGATACACCACGGTAACTAAAGACGTTCTCTGAATATACCATTATGAGGGAA…	496	38	A/G	Atlantic hierarchical	No	Yes
H_gam_29889	TGCAGGAGTTACGTCGGCTAGCTTGACATCTCCCTCCCCGATATTCACAACAT[A/G]TCACTCACCCAAATGGACTAACACAATGTTTCCCTGTTATAGTACTAAAGTAGTTATAGATGCCCTTTCAATATTCCTGAGTACGTGTTGGAGTATTTATCTTGAGCTTCGATATTTACGACGAGATTTGTGTGTGTATGAACGAGTATTATTTTGTTCAATGGTCATAACGATATCCAGCTAACCCAGTACGAGTATTTTTCTTTTCTTTTTTTTCGATTTTCATGACAATAATCTGGAATATGTGAGCGAAGAGAAAGAGAACTAGAGAGAAAAAGAAAGAGAATAGAGAGAATGAAGGAGAGAGATAGAGGACAGATAGACAGAGAAGAGAAAGAGAC…	496	54	A/G	Mediterranean vs. Atlantic	No	No
H_gam_30339	TGCAGGGTGACCAGAACCAAGAATGAACAGTCTCTTACTTCAATTTACTATCAGTCATTCTCTCATTATATCATCACCTAACATTAACA[G/A]GTCCACCCCCAAAAAACACTTGGTGCCATACTTTTTGACCATCCCCCCACACCACTACTTCATGGATGTCCATCCTCCTTGCGTGTAGTGCCTTTCCCACCCATTCATCCATCTCCTTGGTCTTCACTCTTTCCTGTCATGCACTTTTGAATTTTACTCATATTTAAGCATTCTATCTTTTTCATATCAGTACATTCATATCAGGTAAGTAAACCCTGGCCAGCTCTCCATATAACTTAGTTTGTCACTTTTATATAACCCAAGTCTGTCTCAAAGGTTTCATGCATATGCTTGCCCTTGGCTTG…	496	90	G/A	Atlantic hierarchical	No	No
H_gam_31462	TGCAGGGTGAGTGTCATTAGTATATTCAGTGGCTGTCATTCTTTACTGAGTCGCCTGGGAAGTAATGAAGCGATGGAAGAGGAGGAGG[C/A]GGAGAAGGGGGAAGAAGGAGGAGAAGGATGATGGAAGGAGGAGGAGGACGA	140	89	C/A	Mediterranean vs. Atlantic	No	No
H_gam_31618	TGCAGGGTCTCATGGGTGAGGCCAACTTACGCTATGCTCGTCGTGA[A/G]TATGATGAGGCTATCAAGATGTGTATGGAAGTTATAAGACAGTTTTCACACTCACCTGAACCTTACCAGGTAACATTAAACGACTGAATAATCTATAAGATAATTGTCTTAATTGGCTAATACTGTATCCAAAAATGACATCTACCTAGAATTCCCCCATTTTGCTTAGTCATTTTAAAAATGTATTTTTCCAATAATTTGACAGACTTTAGGGATGATATATGAGGAAAAGAAGATGGTGAACAAGTCTCTGCAGTTCCTTCTCATTGCTGCGTTTCTCAGCCCAAATGCAGAAGAATGGGAAAAGTTGGCTGATCTGTCTCTGCACCAGGTGTGTCACTTTATATA…	496	47	A/G	Atlantic hierarchical	No	No
H_gam_31967	TGCAGGAGAGAGTGGTGAGTGTCCTTTACTATACTGCTACTAATGATATTGTTACTCCTACTACTACTGCTGCTGTTACTAC[A/C]GTTACCCCTAGTCATGTTATTGTTACTACTACTAATGATATTTTTACTGCTACTATTGCTACTACTTTTATTACTACTACTTTTTTAACGTGCCCTCCAGCCTCCCCCAATA	195	83	A/C	Atlantic hierarchical	Yes	No
H_gam_31979	TGCAGGATTCAAACTCCCACCTCTCGGACTACCAAAGGAGAGTAGGTTCTGTTTTG[G/T]GGTAGTCCAAGTCTATCCAACTATAAATGAGTACCTACCAAACTTTACAAGTTTGGGAAGTGAAGGCGTTCGGTAGTACTGGCCACGCTGCTACCTTGCGGAGGAAGACTTAGTCCCTTTACGGT	182	57	G/T	Atlantic hierarchical	No	No
H_gam_32358	TGCAGGTAGTTCCACCATCATCTGTCACGAACCTTTCCCGCTCACTGCGATTCATGTCTCATATGTTTTTTTTTTATGGATTA[G/A]TGTAATTACTAACCTTGTTACGCGTTTAAAAATCTTAGTTGATGAAGCGTAGTAATAACACTGCAACGTCAACGAGGTGTTCCATGCTTCCTGGTTTCATCTGACCATCTGATAACTGGTCTTCTTCTGGGTCTTTTCTTATTTCGTGGGATACTGTCGAGTATTCCCTTGGTCCACTGTTGGTCTGCTCTGTTTCATGGTCTGACCACTGCCATTTCAGGCCTACAATATATCATAATGTGTTTAAGGTCTCACCCACTCGTTCCTGAGTCAGTTACCCCAAAGTTTGTGGTTCGTAAAATATATTCTGC…	496	84	G/A	Mediterranean vs. Atlantic	No	No
H_gam_32435	TGCAGGTTCACTGTCATCGAGGCTGGTACGTCATGGAGGTGGGGAGGGGAGAAGGTCAGGGCAGGTTAGCAGAGGGA[T/C]CTAGCGAGGAGAGGAGGTGAGGAGAGAAGGAAGGGCGAGGAGTGGAGGTGGGGAGGGGTGAGGAGAGGGGGAAAGGCGAGGAGAGGGGAGAGAAGGTAGAGGTGTAGACTGACTGTACACACTTTGCATTAGTATAGGATCGTGTGTGCACCAGTCAGTCGTGTTAACTGTGTCACCGTGTGCACCAGGACCCCCGGAGCGTGTGGACAAGTGTGTGTTGGTGAACCTGACGTCTGGCAGCCTGGAGGTGGGGTGCACGCCAGGTAACGACGGAGGGCTGAAGCAGAGGTTCGTGGCGCGGGTGTATGCTGCCCCCA…	496	78	T/C	Atlantic hierarchical	No	Yes
H_gam_33784	TGCAGGAGGTGACGACTTGTGGTGGCCTGCCAAGTGAGTCAGGCGAGACTAATGTGGTAAATAATCA[A/G]CTGATGGGCGATAATTAACGGTGACTAAACATTTCCTTTAAAGGGGGAGGGGGGAGGGAGTTCAGCCG	136	68	A/G	Atlantic hierarchical	No	Yes
H_gam_34443	TGCAGGAAGTGCTTGAGAGATCTCGTGCCAAGCAACTGATAAAATACTTTGAAAGTAAATACCC[G/A]TACTGCATTTATGATGTTAGCGTCCACAGCATGACTACCAACCTATGTGCTGTTGGTAAGTCTTGTACCTTCCTTTTGTAGCACTGGATCCAAGAAGAAAACTCAGGCTATGTTTGTCAGTTTATTTGTGTGGCGAGGAGAACTGTTCTTAAGCAGGGAGCGAGAGTGAGTGACTGTTCCAAGGCGACCCACCAGTTTACTGTACTGTATATACCTGCTGACTGATTGAAGCTGTCT	302	65	G/A	Atlantic hierarchical	No	Yes
H_gam_34818	TGCAGGTGTACCGCTCCCAGTGCTGC[A/C]AAGTAACTGACGACAGGTTCTTGGAGGCGTTCAGACTGCAAGAGGCGAGAGGGACACAGTCGGGGTGGATCATATGAAAGCCTTTGCCATCAACATCAGTAACATCGCTATTGTTTATACTCACATAAAATACAAACCCAGAAGGGAAAACAAACACATTACCGT	192	27	A/C	Atlantic hierarchical	No	No
H_gam_35584	TGCAGGAGTCTTTAGCAGTATAGGAATCGGAT[A/T]ATCCTTGAAGATCTTGGATAATTCGCKCATAATCCTTGAAGATCTCGGATAATTCGCACATAAT	97	33	A/T	Atlantic hierarchical	No	Yes
H_gam_36910	TGCAGGAGGAATGATTCACACAACTGTGGTGTTGGTAAATGAGACTTTG[A/G]GACTAAAGGCATCTTGTAACTCACAGTTAGGATACCCCATGAGAGAG	97	50	A/G	Atlantic hierarchical	No	No
H_gam_39107	TGCAGGTCACGGTGGGGAACACAACCAAGAGGTTTGTGGGAATCGGGAACACCGTAGGATAATTAATTGATGACCGGAAACTCCAG[C/T]GAAGGTGTTCCTGCCTCCTCAGACCTCCCTCATTTTTTTT	127	87	C/T	Atlantic hierarchical	Yes	No
H_gam_39876	TGCAGGCGAAATTGAACGAAAAASAATATATAAACGCCAGATTTTCACTGTGTTTTTATAGTGGAGATTGTTG[C/T]AATTTGTGCAAATGTGTTAAAAATGGATATTTCTAAAATTAACGTAACTTAACATTTGTT	134	74	C/T	Atlantic hierarchical	No	No
H_gam_42395	TGCAGGAAGGTAAACATGGGCGTGTTTTGCGTCACCATCTCTAAGACGTTTCTTGTGGATTTTTCCTGGAAATTTTAAGCT[T/C]GGGGAGATCTTGAAGCGTTCCAGGAGAGTTTAAGAATTCTGTCTCAGTTAATATTTTCAACTATACGACTTTTGTTATGTATCTGATTTATTTGTTTCTTCTCAAGTGTCTCAAATATGTTAGAGATTTCCTTCAATATTCGACCCTGTGGAAACATTGGAGGCATTCAAGACTTCCATTATAACCTTACCTAACCTAAACTAGCCTAACCTAACTTAACCTAACCAGCTACTCAAATAAACTATCTGATGGCCCCTCACTCCTTTATGCACAACATTACTTAAGTCAAAGAAGGTCACTAGCAGGAATAACA…	496	82	T/C	Mediterranean vs. Atlantic	No	No
H_gam_42529	TGCAGGCGCTGGGCATGATGCTGGACTC[A/C]CAGAACACTATGTATGAGACAGCCTTTAATTCCTTCCTGAAGTATAACAAGAAGGACGCCCAGTACACACCGGGGGGCCTACTGTTCCTGGGTGACTGGGGGTCCCTTCGTAGCGCTGCCAACGTCGCCTTCCTCACTTACTGGGTCAGTTTGTAAACACTAATATGGCGGTAGCAATATTACTCCTAGTTTGCTGATGAAATGCCGTTTTAAAAGTAAAGTACGACCAAATTCACCTTAAAAAAAATATATGTAAGAAATAATTTTACAACTCAAAATCAAAAATATTTGTTAATTATTTTTTACTGAGAAAGTTGACAGATTTTTGTTGTGTTTGGTTTCCAGGCGGCCAAGTACGGGGACCCA…	496	29	A/C	Atlantic hierarchical	No	No
H_gam_42821	TGCAGGGCATCACAGTCAGCCCGACATGTGA[G/A]GGTCTGCCTACTGGTGTGGCTGCTGTAGAAGTTGTCGTCCCAAGGTTAACCTATACGTACCACATGTTGCTGTTGAGCGGTGCTGGTATCGGGCTGACCTAAACAGATGGTGTGGGGCTTCTCCAGCAGGCATTGCCAGTAGAAGGAGAGGGAGAGGA	190	32	G/A	Atlantic hierarchical	No	No
H_gam_44670	TGCAGGTGGCGTTAGGGTGTTGAATCATCAGGTAAAA[T/C]AAACATTGACTGGAGGCTAATCACGTGATAAGAGTCATTGGGCGACTCGTACCCTCGATTAATCTTCCCCAGGTAATGATCCTGTCCGTTTTTGGAGCTCCGTGAAGTAGGTGAGCGGGAACACTGAGGGGGTGAGGGGAGTGAGCGTAGCTGGGAGAAATGGGAGGCAAGCAAGTATGAGGTTACCAATTATATGTTGGGGGAGGGAGGG	251	38	T/C	Mediterranean vs. Atlantic	No	No
H_gam_45154	TGCAGGTCAAATGGGGCTCACCCGAACTAGGCTAAACCATTATGATCT[G/A]GGGCCTATTAGGACTGGGGGTTAGGTTAGGTTAGGTTGGGGTTTACCACAATACGGAGGTTTAGGTTAGGTTAGGAACTTTTAAGGACTGCCGCCTATTTGATAATAATTAGTGTTCCCGTCTAGTGATAGGGAGGGGTGTTTGACGTAGACAACCATTTGGTGGCAAGATTAGAAAACGGAGTGAGGAGAGAACGAATGAAAACGGATTGACGAAGACACTAAATGAATGGGATGAAAGGGAGGAAAAGAGAGACAAGAGGAAGACTAAGGAGGGGGAGAAGGGTTGAGGATAGCGAGGAAAAGGAAGAGAGAGAACTTTGTAGAAACGCATAGAGAAGATAAGA…	496	49	G/A	Atlantic hierarchical	No	No
H_gam_45217	TGCAGGAAACATTCACTAAATCTGCTCAG[G/A]CACACCAGTTTAAGCTTCAGGTATATAGTACAGGTAAGAGTAATTCATTCCCAGGTGGTGAGATTAATAACCTCAGATAGGTGTTGTCATGATCTAATTGGAAACTTACCTGGAGTCTAATTAACCTAGCCGTCTCATTATACCTGTCTCATCAACCAACCCCGTAATCACGTCACACACGAAGTCTTTAATGTGCCAAGTTAAATTAATGTCACCCTGAGTTAGTGTGTTCAGTACTGGTTAAGCTGGATATAGTCGATGGTATTCTCCCTGAACTTTACGCTATCACCCTATCCTCCCTGATGATTGTTCTGTCACCCCATTCTCCCTGATCCTATTTCCATCACCCTATCCTCCCTCATCCA…	496	30	G/A	Atlantic hierarchical	Yes	Yes
H_gam_51159	TGCAGGTTAATACCCTGACACACCCATAAACCCGCCGAGTTATTGTTG[T/G]GATTTGGGAGAAAAAAGAAGTGCATCAGGTACCAGCGAAACGAGTAGA	97	49	T/G	Atlantic hierarchical	No	No
H_gam_53314	TGCAGGGTTCCATCTGACTTTCGAAGAACGCTGGTCATCAGCCCTGTAAAACTGGAACTTTCCCCCTTAGGTAATGTT[T/C]ACCTTAGGTGGCGGGAAGCATTAGCGGTTGTCATAATTGTTGGTGTAGAGTTAGTTGATCCATAATGGGCTATAAAGCTACCGTAGTGGAGCTTACCACCGTGAGGCTACACTGAGACGACTGCCAGGCTACAATGAGACTACAGTGATATAGTGTACAGCATATGTTGTTTTATTCTTTCGTGGCCAATACTTCAGGTCTCCCCAGATATAAAGACGAGACCTGGTGGCCGGGTGTGCCTCCGGGCCCGTTAAACACATGAGGTCCTTGACAGATGATAGGAAATATTACGTGGCGCGCCCAGCCTATTGGGGAT…	496	79	T/C	Mediterranean vs. Atlantic	No	Yes
H_gam_53720	TGCAGGCTAAGCACTTGGTCTTCCTACGTCTGTGTCG[C/T]CCACCACTCAAAGCTGATTCACACTGAGTAAAAATCGACCTTTTTGTTCCATATAAAA	96	38	C/T	Atlantic hierarchical	No	No
H_gam_53935	TGCAGGTAATACCGCTTTTAAACCTTTAATACCATGAAAGTTGATTTGGA[C/T]ACACTACAACTGCACACTCAATGTACCTTTTCACTGTTGGTACACAAGGAAGCAGTGTGGCTGGCCTGGTATTCGACGACCTTCTCTTTAACCAACATTAAAGTCCTGTACCCATATGCACACCTGGGTGAGCTGTGGGTGGCAAGCCAACAGCCAGGGAATAAGACAAGCTGTACTGCTACAATATTGACTTAACTCTCTCAGTCTGGTAAACTCAAGACCTATCACTTACCTTCTGTGTGGGAAGTTTCGGATTTGTTTTTTTCTATTAAATTGTGTTAGAGATTACAACACTTAACCCAGGTTATAATACTCATATATAACTGCTACGTAAATAATTTGTT…	468	51	C/T	Mediterranean vs. Atlantic	No	No
H_gam_54240	TGCAGGGATGGCGGTGACTCCAGAGGTTCTCCCAGGACCATCGGCGACCACAGGATCCCTTC[A/C]AGGGACGTCGGAACCCCCAGGGGCCCTACCAGAG	97	63	A/C	Atlantic hierarchical	Yes	No
H_gam_54762	TGCAGGCGAGTGCATCCGGTCAAACACTAAAACAGCCCTGCAGAAGGACAAGTCACTATGGTTCACGGACTCCTAATTGCTCTCCTTCTCTCGTG[C/T]CTGACGGTGTCGACTGTGGTGACGGAGGACAATGACGTTATTCATGAAATGCGTTCCACAATGGTGGTGTCACAGCTGATGTTGGCCGAGCAGACGGCAGTGTTGCAGGAACTCCTCAACGCTTCACGCTCAACGCTTCGTTTCTTCGCTGAAGGTAATGTTCCTGTTTCGGTTTGCTCAATGACATAAAATGAATATTTAACCGTTTAAAGAGCAGTGTCGGACTTAGGTATTTAATTCTGGTTAACGCCAGACGATTTTATTCATCTGAGAGAAAACCCTGCTCCTCAAAGTGATAT…	496	96	C/T	Atlantic hierarchical	No	Yes
H_gam_55111	TGCAGGACGTGAGGACTCCTCCCCCGTGTAGCTGGTAATGGGGAGGAGGGGAGGAGRTTTGTTACATGTTGAACTCTTCTTCCTGACGT[C/T]CTCTGGGGACCTTGGCCGCTTAGTGCCTGATGGTCGTCTGCTTCCCCACTCTGGAA	146	90	C/T	Atlantic hierarchical	No	No
H_gam_55142	TGCAGGAGTCACTCAGGACGCAGCGATGGGTGACAGAGACAATGTTTTAGTGAGGTTAATGAAGCTGCTGCCTACCTGGTGA[T/G]GCTGGGACACACCTGTCTTGATGGTGAGAGGACTTTGAGATGCTGTGATGGTGGAGGAAGTGGAGGTGAGGTTGAGGGTGACTGAAGGTGGAGGA	178	83	T/G	Atlantic hierarchical	Yes	No
H_gam_55564	TGCAGGTGAGGAACTGATGATGCATTCCATGTTGACAGTTTGTGTCTCCTCTGATTCCCTGTACAGTACCCAT[G/A]CTCTCTACATTAAAGAATAYCTGTACCCTGAGTACTGGACAACCTGAATAATGACACATCCGAATAACAACACAGATCTTGGAAAAAAATTACTGTACAGCGACTCACCGACTTATGAACTACTCGACTTACGACCACCCGGACATACGACCACCTCAGTTGTACCAAAATTTTGTCAAATTACGTATTTTCGAGTCCCAAAGTCAGTGATTGCGCTGTGTATTGACAAAATTTTTTTTTGTAATTCACTTTAAAATGGCTGGCAAGCTTAAAAGTGAGAGTTTTGTGGTGCTGAGAAGAAAAAGAGACACCCATTTTAGA…	496	74	G/A	Atlantic hierarchical	No	No
H_gam_56423	TGCAGGAGACTCTTGGCCGCAGGAGCTTCAAGTATATAAATCGTTCGTGGTGCTCTTGGCTTGGCTCTACGTGACACCATTTCTCTTCA[C/T]TGACTCACTCTATTGATTCATCTCGAGGTGTAATGAATCCCAACGTTAAATGTGGCCTCACTGAACACACGACCTGGTGAGAGAGAGAGAGA	182	90	C/T	Atlantic hierarchical	No	No
H_gam_56785	TGCAGGTCGAAGCTGGATCACCTTCATGGAATATGAGTTCAGTCCTGGCATCT[T/C]ATTGTACTATAGTAACAACTGGCTTCTACAGTACAGTACGGTACA	99	54	T/C	Atlantic hierarchical	No	No
H_gam_57131	TGCAGGCACTCAGTCAATGACCTCACCACCTGGCACCCTGACCCCTGGGCGTGGCACTAGG[T/G]AAGATTTTTAAAAGGGTCTCACTTATTTTTCTGTA	97	62	T/G	Atlantic hierarchical	No	No
H_gam_57989	TGCAGGTGATAACAGGTGTGACAGAGACCAGATTAGGCACAGGAGGTCGCCACTTACCTTTAATGAC[A/T]CACACGGATTTAATGGCATTTAAAGTCTATAAAGGCCATTTTACACCTGTTTACTGGCGCTCTACATTGATTTATATGCACTCCAGGGTATAAATGGCACTCTCTACTAGTTTAATGGCACTCTATACTATTTTAATGGCACTTAATGGCACTGTGAGTCGTGAATGATACTTGATATGAGTTTGGTGTGAATTTTGTTTATCCGGGACATATATTGCAACAAGTTAATGCTTTTGTGTGATGTGTTTTGGTGAGTTTATTGTTATTGTGGTGTCTAGTTACTCACTGAGCCATCACAGCTGACCACTAGAGGGCGTAGGTCACACA…	408	68	A/T	Atlantic hierarchical	No	No
H_gam_58053	TGCAGGACCGAGCCAACCTGTAGGGGATAAACTTGAACCATCAT[A/G]GGACACCAGCCAAGGGGCCTGAGTCTTGTAAATACACACGGTAACTTTCCTC	97	45	A/G	Mediterranean vs. Atlantic	No	No
H_gam_59503	TGCAGGCATGACGTCTGTAGTGAGTGTGTGGTCGCC[T/A]CTGGTTGTCGCGGAATATCTGGGTTAAAGATTGTATCAGACCACTAGAGGTTGGATGGTT	97	37	T/A	Atlantic hierarchical	No	No
H_gam_59586	TGCAGGAGAGACCAGGTCACCTTATTAACTCACATAACGATGTCTAGACCCACATTAGAC[G/T]CCACCTAACTCACCTTCTTCTTCACGGGAGGAGAATCAATCAGCGTTTTAATGGAGTATGTAGGGAGTCTTGAACACCTGTATAAAGCAAACTAGGTGAATTTAATGAGGAGTGAAGGCGTGTTTACCAATGAACTCTAC	201	61	G/T	Mediterranean vs. Atlantic	No	No
H_gam_59967	TGCAGGAGCTTCTTGTGCTGTTCCCTCTGCTTTACCGAAATGCCTCGC[C/T]CCTTGCTAAGTTTTTGCCTGCCGAATAACCTCCCATTTCTCCTCCTCACTCACTAGTGTGATCCTGAGGGGACGAGGTATATCCCCGTGCTTTTATCCCAGTCTCCTCACATCCTGAGGGGTTGATGGC	178	49	C/T	Atlantic hierarchical	No	No
H_gam_60546	TGCAGGGGCAAATGATGATCCCCCAGGTAACACAC[C/A]GAGACGTACAGGTTTAACGCCTCGCAGAATACAACTTCATACGAGAGACGTTGTTGGCAAAATTGCAACACATAACACCTACCTAAGATTTTTCTCCTCCTGTAATCTTCTCACAAGGTTTGGGCGAGTCT	167	36	C/A	Atlantic hierarchical	No	No
H_gam_63140	TGCAGGACATCGYATGTCCCGTTTTGTCTACCACTAGACCCGTAACATG[C/T]GAGTGTGATCGTGAGCTGTTGAATCCTCCGAGAGCATTGAAAGACTTTAATAAGTGTATTTATGTACTGTACATTGATCATATTATTCAAACTGAGTGTCCTGATATATCAGCAGTTGTTATACCTGTATGTGAGATGTTTTCAACAGGTTTTCACCAAATTATATTCTTCGAGTCAACGTAGAGGGTCTTATTGTCCTGCGCAGCCACAGTCGCTCCTATGAGCGATTACAGTTAAAGAAGTGCGTTTTTCTGATAGCCGCACCAGGAGTGAGCTGGCTGACATGCCAGTGAGCTGGCTGACATGCCAGTCAGCTGTGGCCTGTGAGAGGGTAATGCATGTTGC…	496	50	C/T	Atlantic hierarchical	No	No
H_gam_63267	TGCAGGGGACGCGGGTCATGAGACAAGCCGAGGACACAGGAGTGAGGTGGGTG[G/C]TGCTTCTAGTCCTCAAGGGGTGATGGACTGAGGTAGACTGTTG	97	54	G/C	Atlantic hierarchical	No	Yes
H_gam_63581	TGCAGGCTGGGTTATGAAGGTAGACTATTCATTTTGTTTCCCGGAGTGACAGAGAAAGGCCCAAGATTTTTGTAGA[T/C]TGTCGTGAATATTACTGAACTAGTATTCGGAGGCGAGCGAGTGGCGCTGTCTGTCTCGTATG	139	77	T/C	Atlantic hierarchical	No	No
H_gam_63605	TGCAGGTGGCTGAAGACAAGGTTCGCCAYATCTCGTTGGGCTTCATCTCTCAAAGTTGTGCTCCTCAGGGTTGTGTCCTGGTTCT[T/C]GTAAACCTGTGTGAACACCTAACTCATTAATCAAAAGCATCATCAG	132	86	T/C	Atlantic hierarchical	No	No
H_gam_63771	TGCAGGCTCCGCAAGTGTCTTATGGTCGGCATGTCCAAGACTGGCAGCAGGTGAGAGGGCA[A/G]GGAGAAGAGAAAGGAGGAGAAAGGGGGAAGAGATA	97	62	A/G	Atlantic hierarchical	Yes	No
H_gam_63798	TGCAGGACACCCCTCTCCTGCGTCGACACCTGGAGATCTTACCACTGCGGGTGTGTATCTATAGGCTGTGGTGTCTGTCTCCGAAATCCTT[G/A]ACTCGATTCACCTGAAGATTAGACACCCTAACGCTACGTGAGGGGATTAAATTAGGTTAAGTAAGATTAGGTTAGGTTGGGTTAAGTTAGGCTAGG	188	92	G/A	Atlantic hierarchical	Yes	No
H_gam_65064	TGCAGGGTTAGGTAAATATCTCTCCTCATAAGAAC[C/A]TAAGAAAATAAGGAGTCTGCAATAGGTCGGTTGGCCTGTGCATGGCAGCTCCTGTCGAGAGTTACTACCACTCTCTATCATCCATGAATCTATCTAGCCTCCTTTTGAAACTTTCCAGAGTTCCCGCACTTACTACAAAGTTGCTAAGCTTGTTCCACTCGTCCACCACCGTATTTGTGAACCAGTTTCTTCCTATCTCCCTCCTAAACCTAAACTTATCCAACTTGAATCCGTTGCTCTGAGTCCTATCCTGCTCGGATATTATAAGAACTTTATCTATATCCCCTTTATTGATTCCTTTCACCCACTTAAATACTTCTATCATATCTCCCCGCACTCTTCGTCTTTCTGGGGAATGC…	496	36	C/A	Mediterranean vs. Atlantic	No	No
H_gam_65576	TGCAGGTCGGTGTGATAAAGGTGCTGTTCAGTGACCCTCCTGGATAT[A/C]GCGGGTTTCCCCAGATAGTCCAGTTTTCTCCTGTACTCACACACTGGATCCATGAAAGACTAATTCATCAAGAACAACGTGGAGGATTAAACAGGCTACTGGCCTCCTTGCCCAGGCAAAAAGGT	173	48	A/C	Mediterranean vs. Atlantic	No	No
