# Supplementary material for: Crossing the pond: genetic assignment detects lobster hybridisation
Source: Sci Rep. 2020 May 8;10:7781. doi: 10.1038/s41598-020-64692-z (PMC7210874; doi:10.1038/s41598-020-64692-z)
Supplement: Supplementary file 3 — Supplementary Table S2. [file 41598_2020_64692_MOESM3_ESM.xlsx]

## Sheet: Individual Snapclust Membership
Sample Information			Assignment by 12 SNPs *		Assignment by 79 SNPs †				* = Snapclust assignment assuming no hybrids
Site	Sample ID	Putative Species	European	American	European	American	Hybrid		† = Snapclust assignment assuming hybrids present
Alexandropouli, Greece	AL05	H. gammarus	0.999999	1.15681e-06	0.999992	1.1778e-75	7.94331e-06
Alexandropouli, Greece	AL17	H. gammarus	1	3.24845e-14	1	5.3641e-76	4.35061e-08		KEY
Alexandropouli, Greece	AL18	H. gammarus	1	9.43752e-17	1	1.89022e-87	5.35083e-11		Text Colour	Lobster Species	Majority Assignment
Alexandropouli, Greece	AL20	H. gammarus	1	1.04585e-11	0.999995	1.47858e-68	5.13877e-06		Black	European
Alexandropouli, Greece	AL21	H. gammarus	1	1.08667e-10	1	6.02283e-77	4.88301e-07		Red	American
Alexandropouli, Greece	AL23	H. gammarus	1	4.30298e-13	0.999968	7.07095e-72	3.19218e-05		Blue	Hybrid
Alexandropouli, Greece	AL24	H. gammarus	1	5.05112e-13	0.999992	9.2268e-77	8.19637e-06
Alexandropouli, Greece	AL25	H. gammarus	1	2.32316e-14	1	6.37718e-95	2.66062e-11
Alexandropouli, Greece	AL27	H. gammarus	1	4.87289e-16	0.999325	9.02584e-65	0.000675153		Sample Size	Sample Site	Mean European %
Alexandropouli, Greece	AL28	H. gammarus	1	9.78858e-11	0.999927	1.41098e-70	7.29532e-05				(79-SNP Snapclust Assignment)
Alexandropouli, Greece	AL31	H. gammarus	1	8.66612e-13	1	8.37506e-79	7.07979e-08		28	Alexandropouli, GR	97.7501
Alexandropouli, Greece	AL53	H. gammarus	1	1.48918e-14	1	1.51529e-88	6.18255e-10		33	Bergen, NO	99.995
Alexandropouli, Greece	AL54	H. gammarus	1	3.08906e-07	0.999505	3.57213e-66	0.000494822		36	Bridlington, UK	99.9984
Alexandropouli, Greece	AL57	H. gammarus	1	1.88373e-11	1	1.37237e-81	4.45752e-07		37	Chios, GR	99.9578
Alexandropouli, Greece	AL58	H. gammarus	1	2.36147e-16	1	8.24919e-96	2.23356e-11		32	Cork, IR	99.9981
Alexandropouli, Greece	AL77	H. gammarus	1	4.71177e-14	1	5.69144e-82	1.82258e-08		35	Cromer, UK	99.865
Alexandropouli, Greece	AL78	H. gammarus	1	6.603e-13	1	1.48938e-77	3.16635e-08		32	Eyemouth, UK	99.9999
Alexandropouli, Greece	AL79	H. gammarus	1	9.92102e-12	1	4.60249e-81	3.39852e-07		36	Flødevigen, NO	99.9678
Alexandropouli, Greece	AL80	H. gammarus	1	2.38697e-07	0.993897	6.50839e-62	0.00610264		35	Gulmarfjord, SW	99.7775
Alexandropouli, Greece	AL81	H. gammarus	1	1.3221e-11	0.957908	1.8344e-60	0.0420921		36	Hebrides, UK	99.9999
Alexandropouli, Greece	AL82	H. gammarus	1	1.16445e-10	0.975992	9.6618e-60	0.0240083		35	Helgoland, GE	99.9993
Alexandropouli, Greece	AL83	H. gammarus	1	6.7662e-14	1	5.58978e-94	5.14458e-10		36	Hook Peninsula, UK	100
Alexandropouli, Greece	AL84	H. gammarus	1	2.02633e-11	0.999998	5.0487e-79	1.60225e-06		61	Île de Ré, FR	99.6487
Alexandropouli, Greece	AL85	H. gammarus	1	7.04532e-14	1	4.62649e-89	3.1736e-10		35	Isle of Man, UK	99.9998
Alexandropouli, Greece	AL86	H. gammarus	1	2.44031e-13	1	3.98578e-89	8.71341e-10		36	Isles of Scilly, UK	99.9993
Alexandropouli, Greece	AL87	H. gammarus	0.99929	0.000709723	0.760464	1.36888e-56	0.239536		36	Jersey, UK	99.9997
Alexandropouli, Greece	AL88	H. gammarus	1	1.78646e-16	1	2.59647e-77	2.75171e-07		36	Kavra, SW	98.0959
Alexandropouli, Greece	AL89	H. gammarus	0.999982	1.84074e-05	0.683071	1.40683e-56	0.316929		35	Kilkieran Bay, IR	99.9982
Bergen, Norway	Ber01	H. gammarus	1	1.83489e-13	1	2.15147e-92	6.09982e-11		5	Montalto di Castro, IT	99.5797
Bergen, Norway	Ber02	H. gammarus	1	2.58139e-13	1	1.21606e-109	6.9199e-15		36	Looe, UK	99.9172
Bergen, Norway	Ber03	H. gammarus	0.999984	1.57381e-05	1	5.18323e-80	3.29664e-07		34	Llyn Peninsula, UK	99.9997
Bergen, Norway	Ber04	H. gammarus	1	1.87114e-12	1	1.7057e-76	4.09601e-08		36	Lysekil, SW	99.992
Bergen, Norway	Ber05	H. gammarus	1	1.47228e-16	1	6.08569e-113	1.85194e-15		36	Mullet, IR	99.9844
Bergen, Norway	Ber06	H. gammarus	1	7.21555e-11	1	7.84405e-90	4.18966e-10		40	Oosterschelde, NE	99.9981
Bergen, Norway	Ber07	H. gammarus	1	1.79966e-11	1	6.91836e-83	1.5971e-08		36	Orkney, UK	99.9575
Bergen, Norway	Ber08	H. gammarus	1	6.88452e-11	1	2.11005e-85	3.32055e-09		36	Padstow, UK	99.9996
Bergen, Norway	Ber09	H. gammarus	1	7.66702e-14	1	3.83675e-80	8.87018e-08		36	Pembroke, UK	99.9984
Bergen, Norway	Ber10	H. gammarus	1	4.87474e-11	1	1.09391e-89	9.09795e-10		22	Sardinia, IT	99.949
Bergen, Norway	Ber11	H. gammarus	0.998786	0.00121359	1	1.6584e-83	8.1074e-08		36	Shoreham, UK	99.9999
Bergen, Norway	Ber12	H. gammarus	0.999999	1.28094e-06	1	8.68663e-87	6.19234e-09		36	Shetland, UK	99.9851
Bergen, Norway	Ber13	H. gammarus	1	4.61111e-11	0.999997	2.61704e-72	2.78811e-06		37	Singlefjord, SW	99.9999
Bergen, Norway	Ber14	H. gammarus	1	1.19568e-16	1	1.46943e-89	1.00488e-10		36	Skyros, GR	99.9919
Bergen, Norway	Ber15	H. gammarus	1	2.54584e-10	0.999998	2.13227e-74	2.23838e-06		36	Sula Sgeir, UK	99.9995
Bergen, Norway	Ber16	H. gammarus	1	6.16834e-13	1	2.40354e-103	3.37807e-13		5	Tarquinia, IT	99.9996
Bergen, Norway	Ber17	H. gammarus	1	2.46971e-13	0.999984	1.0957e-71	1.59282e-05		36	Thermaikos, GR	99.9796
Bergen, Norway	Ber18	H. gammarus	1	4.38612e-11	0.99999	2.07353e-73	9.62572e-06		17	Trondheim, NO	99.9153
Bergen, Norway	Ber19	H. gammarus	1	3.22837e-09	0.998403	2.61242e-64	0.0015966		36	Ventry, IR	99.9949
Bergen, Norway	Ber20	H. gammarus	1	3.94855e-07	0.999999	8.31548e-80	5.65954e-07		36	Vigo, ES	99.3479
Bergen, Norway	Ber21	H. gammarus	1	1.89557e-09	1	6.71204e-84	8.44669e-09		1278	All Europe Samples	99.8403
Bergen, Norway	Ber22	H. gammarus	1	4.21746e-07	0.99999	5.80185e-76	1.02535e-05
Bergen, Norway	Ber23	H. gammarus	1	3.34684e-17	1	1.21865e-105	1.6564e-13
Bergen, Norway	Ber24	H. gammarus	1	2.02961e-11	1	2.19777e-95	2.81139e-11
Bergen, Norway	Ber25	H. gammarus	1	1.27314e-12	1	2.04791e-99	1.68658e-12
Bergen, Norway	Ber26	H. gammarus	1	1.79052e-11	1	3.39218e-90	4.40568e-10
Bergen, Norway	Ber27	H. gammarus	0.99999	9.6582e-06	1	1.98351e-84	1.58272e-08
Bergen, Norway	Ber28	H. gammarus	1	1.69274e-13	1	1.71826e-85	9.94702e-09
Bergen, Norway	Ber29	H. gammarus	1	9.24553e-13	1	2.12323e-88	2.03944e-09
Bergen, Norway	Ber30	H. gammarus	1	4.48966e-10	1	3.32948e-103	5.97644e-14
Bergen, Norway	Ber31	H. gammarus	1	9.40439e-13	1	5.33662e-87	1.11568e-08
Bergen, Norway	Ber32	H. gammarus	0.999999	1.09766e-06	1	1.81996e-84	7.49088e-09
Bergen, Norway	Ber33	H. gammarus	1	2.26625e-14	1	3.6211e-83	5.28884e-09
Bridlington, England	Brd01	H. gammarus	1	1.45928e-13	1	1.38694e-94	2.56354e-11
Bridlington, England	Brd02	H. gammarus	1	2.03843e-10	1	1.56716e-83	7.17994e-09
Bridlington, England	Brd03	H. gammarus	1	1.26723e-13	1	1.87465e-94	7.16122e-11
Bridlington, England	Brd04	H. gammarus	1	9.57188e-14	1	1.45683e-96	6.73924e-12
Bridlington, England	Brd05	H. gammarus	1	8.10866e-10	1	3.15989e-85	3.92473e-08
Bridlington, England	Brd06	H. gammarus	1	1.47228e-16	1	1.23692e-106	2.39192e-14
Bridlington, England	Brd07	H. gammarus	1	3.06106e-13	1	2.10244e-90	4.33275e-10
Bridlington, England	Brd08	H. gammarus	1	2.97522e-14	1	1.58415e-95	3.32021e-11
Bridlington, England	Brd09	H. gammarus	0.999999	8.10325e-07	0.999972	1.62656e-72	2.76695e-05
Bridlington, England	Brd10	H. gammarus	1	4.69962e-16	1	5.69832e-95	3.52378e-11
Bridlington, England	Brd11	H. gammarus	1	6.40646e-14	1	9.66649e-99	2.12872e-12
Bridlington, England	Brd12	H. gammarus	1	3.5147e-10	1	7.47786e-86	6.9249e-08
Bridlington, England	Brd13	H. gammarus	1	2.6577e-12	1	3.81765e-89	1.26478e-09
Bridlington, England	Brd14	H. gammarus	1	3.42931e-08	0.999974	1.33775e-73	2.55262e-05
Bridlington, England	Brd15	H. gammarus	1	8.14939e-10	1	1.6075e-84	1.38814e-08
Bridlington, England	Brd16	H. gammarus	1	2.14413e-16	1	6.39287e-95	3.13314e-11
Bridlington, England	Brd17	H. gammarus	1	1.42343e-14	1	3.34995e-90	4.33112e-10
Bridlington, England	Brd18	H. gammarus	1	5.08377e-11	1	1.60674e-95	4.14593e-11
Bridlington, England	Brd19	H. gammarus	1	4.61111e-11	0.999999	7.81366e-78	1.47603e-06
Bridlington, England	Brd20	H. gammarus	1	7.37306e-14	1	1.62264e-90	3.76079e-10
Bridlington, England	Brd21	H. gammarus	1	2.29404e-08	1	1.26026e-87	5.53125e-09
Bridlington, England	Brd22	H. gammarus	1	4.1962e-17	1	1.93884e-98	1.31078e-12
Bridlington, England	Brd23	H. gammarus	1	8.77765e-17	1	3.39837e-95	6.35772e-11
Bridlington, England	Brd24	H. gammarus	0.999998	2.33169e-06	0.999999	1.24562e-77	9.78804e-07
Bridlington, England	Brd25	H. gammarus	1	5.11893e-16	1	1.24307e-85	1.09881e-08
Bridlington, England	Brd26	H. gammarus	1	1.66094e-08	1	1.5143e-78	8.97196e-08
Bridlington, England	Brd27	H. gammarus	1	1.64316e-12	1	7.06859e-87	2.64036e-09
Bridlington, England	Brd28	H. gammarus	1	4.32727e-11	1	3.46863e-96	4.72732e-12
Bridlington, England	Brd29	H. gammarus	1	4.64858e-08	0.999948	1.66593e-73	5.20886e-05
Bridlington, England	Brd30	H. gammarus	1	4.71177e-14	1	2.7514e-88	1.27601e-09
Bridlington, England	Brd31	H. gammarus	1	3.60345e-11	0.999999	1.69579e-80	8.70034e-07
Bridlington, England	Brd32	H. gammarus	1	1.5954e-11	1	4.50623e-101	2.78245e-12
Bridlington, England	Brd33	H. gammarus	1	4.50664e-18	1	4.29707e-82	2.80363e-08
Bridlington, England	Brd34	H. gammarus	1	5.71465e-08	1	1.04588e-94	7.83709e-11
Bridlington, England	Brd35	H. gammarus	0.999967	3.27944e-05	0.999536	1.11923e-65	0.000464057
Bridlington, England	Brd36	H. gammarus	1	6.1468e-09	1	4.59199e-85	2.9555e-08
Browns Bank, MA, USA	Bro50	H.americanus	1.83314e-13	1	1.0543e-42	1	1.15317e-16
Browns Bank, MA, USA	Bro51	H.americanus	1.83314e-13	1	2.33315e-41	1	7.24004e-16
Browns Bank, MA, USA	Bro52	H.americanus	1.83314e-13	1	2.01782e-43	1	4.92412e-17
Caraquet, NB, Canada	Car50	H.americanus	1.83314e-13	1	4.29165e-39	1	1.13225e-14
Caraquet, NB, Canada	Car51	H.americanus	1.83314e-13	1	8.69863e-43	1	1.10242e-16
Caraquet, NB, Canada	Car53	H.americanus	1.83314e-13	1	1.06343e-42	1	1.07113e-16
Chios, Greece	CH14	H. gammarus	1	7.11118e-16	1	6.34888e-80	1.71999e-08
Chios, Greece	CH19	H. gammarus	1	3.87211e-10	0.999981	6.0494e-74	1.89883e-05
Chios, Greece	CH31	H. gammarus	1	8.84922e-14	1	9.95058e-82	5.78688e-08
Chios, Greece	CH32	H. gammarus	1	1.70825e-11	0.999916	3.80639e-68	8.38329e-05
Chios, Greece	CH33	H. gammarus	1	1.83425e-14	1	7.58032e-89	1.77078e-09
Chios, Greece	CH36	H. gammarus	1	1.19071e-08	0.99993	6.79054e-67	6.98931e-05
Chios, Greece	CH37	H. gammarus	1	1.12352e-14	1	2.18283e-82	7.29341e-08
Chios, Greece	CH38	H. gammarus	1	9.23763e-11	0.999999	8.01023e-77	1.12283e-06
Chios, Greece	CH39	H. gammarus	1	1.08276e-11	1	1.74796e-79	3.21744e-07
Chios, Greece	CH46	H. gammarus	1	3.8251e-12	1	2.43461e-86	3.17308e-08
Chios, Greece	CH47	H. gammarus	1	4.54445e-10	1	3.39643e-80	9.11479e-08
Chios, Greece	CH48	H. gammarus	1	6.40633e-10	0.999919	1.58897e-69	8.10108e-05
Chios, Greece	CH49	H. gammarus	1	1.53716e-12	1	1.35345e-89	3.4216e-09
Chios, Greece	CH50	H. gammarus	1	1.43691e-14	1	1.90259e-78	3.8616e-07
Chios, Greece	CH51	H. gammarus	1	8.89482e-15	1	4.00285e-94	4.37933e-11
Chios, Greece	CH52	H. gammarus	1	4.62296e-18	1	1.67667e-93	9.46761e-11
Chios, Greece	CH53	H. gammarus	0.999606	0.000394166	0.985103	6.61041e-62	0.0148967
Chios, Greece	CH54	H. gammarus	1	2.65018e-11	0.999996	5.40483e-79	3.9821e-06
Chios, Greece	CH55	H. gammarus	1	4.11229e-10	1	1.20637e-93	8.56329e-12
Chios, Greece	CH56	H. gammarus	1	1.4934e-11	0.999947	2.73258e-70	5.29314e-05
Chios, Greece	CH57	H. gammarus	1	1.45806e-11	1	5.68312e-82	2.0007e-07
Chios, Greece	CH58	H. gammarus	1	1.16855e-14	1	8.88029e-92	2.5533e-10
Chios, Greece	CH59	H. gammarus	1	2.53763e-14	0.999999	4.96696e-82	5.45145e-07
Chios, Greece	CH60	H. gammarus	1	2.42344e-17	1	4.13156e-93	8.69003e-11
Chios, Greece	CH61	H. gammarus	1	5.04695e-08	0.999881	7.81357e-70	0.000119275
Chios, Greece	CH62	H. gammarus	1	2.53312e-11	1	1.22623e-97	4.58731e-12
Chios, Greece	CH63	H. gammarus	1	4.59189e-08	0.999972	3.14695e-74	2.84289e-05
Chios, Greece	CH64	H. gammarus	1	5.56662e-13	1	3.1991e-82	1.05353e-07
Chios, Greece	CH65	H. gammarus	1	7.33051e-15	1	1.92966e-90	1.12987e-09
Chios, Greece	CH66	H. gammarus	1	1.16152e-13	1	2.93436e-94	4.31103e-10
Chios, Greece	CH67	H. gammarus	0.999941	5.88062e-05	0.999926	6.57005e-70	7.35416e-05
Chios, Greece	CH69	H. gammarus	1	7.37306e-14	1	1.47271e-78	4.19114e-07
Chios, Greece	CH70	H. gammarus	1	1.64644e-07	0.999991	3.29585e-75	8.9796e-06
Chios, Greece	CH71	H. gammarus	1	3.64906e-11	0.999999	2.20816e-76	1.16939e-06
Chios, Greece	CH72	H. gammarus	1	1.61006e-13	0.999815	4.24839e-69	0.000184554
Chios, Greece	CH73	H. gammarus	1	3.58972e-16	1	4.49696e-85	7.04182e-09
Chios, Greece	CH74	H. gammarus	1	1.16855e-14	1	1.16635e-84	1.77953e-08
Portsmouth, NH, USA	Coa51	H.americanus	1.83314e-13	1	6.9096e-43	1	9.21762e-17
Portsmouth, NH, USA	Coa54	H.americanus	1.83314e-13	1	9.32582e-43	1	1.04371e-16
Portsmouth, NH, USA	Coa56	H.americanus	1.83314e-13	1	4.97546e-42	1	2.75635e-16
Cork, Ireland	Cor01	H. gammarus	0.999989	1.14945e-05	0.999994	2.07609e-77	6.42513e-06
Cork, Ireland	Cor02	H. gammarus	1	5.40518e-10	1	1.22678e-95	1.02276e-10
Cork, Ireland	Cor03	H. gammarus	1	3.88905e-10	1	1.84564e-85	3.41446e-08
Cork, Ireland	Cor04	H. gammarus	1	8.5351e-11	1	6.76552e-99	2.28722e-11
Cork, Ireland	Cor05	H. gammarus	1	2.99736e-09	1	3.60412e-83	1.16791e-08
Cork, Ireland	Cor06	H. gammarus	1	7.2314e-11	1	1.69284e-85	1.43454e-08
Cork, Ireland	Cor07	H. gammarus	1	5.25106e-12	1	1.025e-82	1.53263e-07
Cork, Ireland	Cor08	H. gammarus	1	6.16987e-15	1	7.29878e-88	1.43092e-09
Cork, Ireland	Cor09	H. gammarus	1	6.6756e-12	1	4.07978e-85	3.88035e-09
Cork, Ireland	Cor10	H. gammarus	1	8.62964e-14	1	1.1099e-81	8.95328e-08
Cork, Ireland	Cor11	H. gammarus	1	1.52881e-13	1	3.86759e-89	6.05532e-10
Cork, Ireland	Cor12	H. gammarus	1	1.66128e-12	1	1.60439e-94	5.06949e-11
Cork, Ireland	Cor13	H. gammarus	1	2.77076e-07	0.999998	2.10566e-77	1.83967e-06
Cork, Ireland	Cor14	H. gammarus	1	1.32617e-13	1	1.19105e-92	5.13266e-10
Cork, Ireland	Cor15	H. gammarus	0.999999	5.87892e-07	0.999419	2.51163e-69	0.000580866
Cork, Ireland	Cor16	H. gammarus	1	1.47688e-07	1	7.41948e-90	2.93011e-09
Cork, Ireland	Cor17	H. gammarus	1	2.48531e-10	1	2.20812e-91	7.8319e-10
Cork, Ireland	Cor18	H. gammarus	1	6.94907e-12	1	7.14997e-87	2.4716e-09
Cork, Ireland	Cor19	H. gammarus	1	2.50302e-12	1	2.8033e-87	3.13239e-09
Cork, Ireland	Cor20	H. gammarus	1	7.94937e-12	1	3.92009e-91	4.95494e-10
Cork, Ireland	Cor21	H. gammarus	0.999998	1.85307e-06	1	4.9865e-80	2.58744e-07
Cork, Ireland	Cor22	H. gammarus	1	6.7662e-14	1	2.36933e-95	2.04017e-10
Cork, Ireland	Cor23	H. gammarus	1	1.86894e-11	1	2.93561e-107	5.11613e-14
Cork, Ireland	Cor24	H. gammarus	0.999999	5.24774e-07	1	1.07413e-86	2.86073e-08
Cork, Ireland	Cor25	H. gammarus	1	1.55901e-12	1	5.05773e-106	7.62356e-14
Cork, Ireland	Cor26	H. gammarus	1	6.19804e-12	1	1.08198e-102	8.44021e-13
Cork, Ireland	Cor27	H. gammarus	1	1.39289e-12	0.999994	7.8229e-74	5.77309e-06
Cork, Ireland	Cor28	H. gammarus	1	5.86155e-14	1	2.86667e-85	1.20404e-09
Cork, Ireland	Cor29	H. gammarus	1	1.2916e-10	1	1.54139e-87	1.53643e-08
Cork, Ireland	Cor30	H. gammarus	1	2.21762e-12	1	1.42512e-95	2.54414e-11
Cork, Ireland	Cor31	H. gammarus	1	3.13211e-15	1	7.66432e-92	1.51637e-10
Cork, Ireland	Cor32	H. gammarus	1	5.45576e-11	1	1.55998e-100	7.97468e-12
Cromer, England	Cro01	H. gammarus	1	5.19828e-10	1	1.1982e-96	7.21991e-11
Cromer, England	Cro02	H. gammarus	1	6.03498e-15	1	6.38381e-106	7.62173e-14
Cromer, England	Cro03	H. gammarus	1	1.19994e-09	0.999919	2.95333e-70	8.11061e-05
Cromer, England	Cro04	H. gammarus	1	3.10424e-13	1	1.8477e-99	9.2975e-12
Cromer, England	Cro05	H. gammarus	0.999695	0.000304507	0.999999	3.27544e-82	9.53809e-07
Cromer, England	Cro06	H. gammarus	1	1.48588e-13	1	1.30131e-82	3.5418e-08
Cromer, England	Cro07	H. gammarus	1	1.10817e-12	1	2.71705e-88	1.71681e-09
Cromer, England	Cro09	H. gammarus	1	5.05822e-14	1	1.2711e-96	2.89674e-11
Cromer, England	Cro10	H. gammarus	1	4.73902e-14	1	1.04387e-100	2.58002e-12
Cromer, England	Cro11	H. gammarus	1	1.95814e-14	1	1.20792e-106	2.99092e-14
Cromer, England	Cro12	H. gammarus	1	7.74802e-13	0.999998	1.86606e-77	2.11122e-06
Cromer, England	Cro13	H. gammarus	1	8.59169e-12	1	1.98929e-93	2.13147e-10
Cromer, England	Cro14	H. gammarus	1	4.72017e-16	1	4.87893e-97	2.17897e-11
Cromer, England	Cro15	H. gammarus	1	7.28901e-11	1	8.16183e-93	5.80397e-11
Cromer, England	Cro16	H. gammarus	1	3.65989e-13	1	3.39408e-103	6.38192e-13
Cromer, England	Cro17	H. gammarus	1	4.18962e-10	1	1.84721e-95	3.85088e-10
Cromer, England	Cro18	H. gammarus	1	3.8457e-13	1	5.75636e-86	1.0241e-08
Cromer, England	Cro19	H. gammarus	1	8.70662e-08	1	7.09103e-79	1.1971e-07
Cromer, England	Cro20	H. gammarus	1	9.70461e-09	1	3.19378e-89	1.39831e-09
Cromer, England	Cro21	H. gammarus	1	3.39558e-16	1	4.78505e-81	8.87501e-08
Cromer, England	Cro22	H. gammarus	1	1.92265e-13	1	4.99782e-102	5.64697e-13
Cromer, England	Cro23	H. gammarus	1	1.72673e-11	1	1.57278e-80	8.33228e-08
Cromer, England	Cro24	H. gammarus	1	4.42197e-13	1	2.49422e-96	3.54938e-11
Cromer, England	Cro25	H. gammarus	1	5.43938e-18	1	1.50765e-113	2.5164e-16
Cromer, England	Cro26	H. gammarus	1	1.42343e-14	1	1.0714e-106	6.77891e-14
Cromer, England	Cro27	H. gammarus	1	3.4138e-13	1	7.90853e-105	3.9693e-14
Cromer, England	Cro28	H. gammarus	1	3.07234e-09	0.999948	3.19796e-72	5.17354e-05
Cromer, England	Cro29	H. gammarus	1	4.80883e-11	1	2.37345e-89	2.96625e-10
Cromer, England	Cro30	H. gammarus	1	8.67595e-15	1	1.12545e-99	4.66398e-12
Cromer, England	Cro31	H. gammarus	1	2.01123e-11	1	2.86513e-89	2.29084e-09
Cromer, England	Cro32	H. gammarus	1	1.15344e-10	1	3.72168e-86	4.57335e-09
Cromer, England	Cro33	H. gammarus	0.999984	1.5533e-05	0.952882	4.00749e-64	0.0471183
Cromer, England	Cro34	H. gammarus	1	3.12006e-12	1	1.18485e-82	6.41699e-08
Cromer, England	Cro35	H. gammarus	1	7.75859e-10	1	6.06785e-84	7.47639e-08
Cromer, England	Cro36	H. gammarus	1	1.14335e-10	1	2.67569e-94	8.92422e-11
Eyemouth, Scotland	Eye03	H. gammarus	1	2.24172e-12	1	6.83477e-93	5.66766e-10
Eyemouth, Scotland	Eye04	H. gammarus	1	3.56631e-12	1	3.00318e-83	2.32908e-08
Eyemouth, Scotland	Eye08	H. gammarus	1	9.60666e-16	1	2.39223e-104	1.14435e-13
Eyemouth, Scotland	Eye09	H. gammarus	1	1.68121e-14	1	4.43336e-89	9.21727e-10
Eyemouth, Scotland	Eye10	H. gammarus	0.999888	0.000111995	0.999994	6.78526e-76	6.43905e-06
Eyemouth, Scotland	Eye11	H. gammarus	1	3.8411e-12	0.999999	5.70702e-80	7.7116e-07
Eyemouth, Scotland	Eye12	H. gammarus	1	3.68524e-15	1	8.30685e-103	3.96219e-13
Eyemouth, Scotland	Eye13	H. gammarus	1	1.96098e-10	1	7.46304e-86	8.82377e-09
Eyemouth, Scotland	Eye16	H. gammarus	1	1.10817e-12	1	4.28205e-87	9.27e-09
Eyemouth, Scotland	Eye17	H. gammarus	1	5.46594e-16	1	5.4709e-103	7.94485e-13
Eyemouth, Scotland	Eye18	H. gammarus	1	2.25473e-11	0.999999	2.93191e-77	8.06374e-07
Eyemouth, Scotland	Eye19	H. gammarus	1	2.39048e-08	0.999998	2.7301e-74	1.96586e-06
Eyemouth, Scotland	Eye21	H. gammarus	1	2.39048e-08	0.999999	7.74615e-80	5.39399e-07
Eyemouth, Scotland	Eye22	H. gammarus	1	2.98682e-11	1	5.73305e-105	2.4598e-13
Eyemouth, Scotland	Eye23	H. gammarus	1	9.57762e-08	1	2.19228e-91	9.30535e-10
Eyemouth, Scotland	Eye24	H. gammarus	1	1.33581e-14	1	7.04188e-92	3.25988e-10
Eyemouth, Scotland	Eye26	H. gammarus	1	6.06617e-09	0.999997	2.04273e-75	3.01455e-06
Eyemouth, Scotland	Eye27	H. gammarus	0.999988	1.15549e-05	1	7.09468e-85	3.79567e-08
Eyemouth, Scotland	Eye28	H. gammarus	1	4.31929e-11	0.999994	7.08409e-74	5.6418e-06
Eyemouth, Scotland	Eye29	H. gammarus	1	1.85315e-11	1	7.31494e-91	6.58805e-10
Eyemouth, Scotland	Eye30	H. gammarus	1	3.90076e-15	1	1.04675e-100	1.65684e-12
Eyemouth, Scotland	Eye31	H. gammarus	1	1.23172e-15	1	1.63936e-111	5.64071e-15
Eyemouth, Scotland	Eye32	H. gammarus	1	3.8411e-12	0.999999	5.70702e-80	7.7116e-07
Eyemouth, Scotland	Eye33	H. gammarus	1	6.4326e-11	0.999998	9.9742e-77	2.40576e-06
Eyemouth, Scotland	Eye34	H. gammarus	1	1.68121e-14	1	1.74936e-90	6.49926e-10
Eyemouth, Scotland	Eye35	H. gammarus	1	1.10817e-12	1	4.28205e-87	9.27e-09
Eyemouth, Scotland	Eye36	H. gammarus	1	5.87225e-11	1	2.53743e-89	1.40672e-09
Eyemouth, Scotland	Eye38	H. gammarus	1	2.98682e-11	1	5.73305e-105	2.4598e-13
Eyemouth, Scotland	Eye39	H. gammarus	1	6.4326e-11	1	1.4735e-80	4.22677e-07
Eyemouth, Scotland	Eye40	H. gammarus	1	9.57762e-08	1	2.19228e-91	9.30535e-10
Eyemouth, Scotland	Eye41	H. gammarus	1	9.60666e-16	1	2.39223e-104	1.14435e-13
Eyemouth, Scotland	Eye42	H. gammarus	0.999988	1.15549e-05	1	7.09468e-85	3.79567e-08
Flødevigen, Norway	Flo01	H. gammarus	1	8.1292e-16	1	1.31072e-89	4.03893e-10
Flødevigen, Norway	Flo03	H. gammarus	1	7.79975e-13	1	1.79026e-86	1.6336e-09
Flødevigen, Norway	Flo04	H. gammarus	1	5.19213e-10	1	7.89357e-79	2.16726e-07
Flødevigen, Norway	Flo05	H. gammarus	1	6.10768e-15	1	8.01526e-102	6.2605e-13
Flødevigen, Norway	Flo08	H. gammarus	1	6.3302e-14	1	4.59889e-85	2.41532e-08
Flødevigen, Norway	Flo09	H. gammarus	0.999915	8.46812e-05	0.995638	7.52049e-62	0.00436241
Flødevigen, Norway	Flo10	H. gammarus	0.999996	3.80178e-06	0.997763	4.79965e-67	0.00223689
Flødevigen, Norway	Flo11	H. gammarus	1	6.98849e-15	1	1.45551e-86	3.57481e-09
Flødevigen, Norway	Flo12	H. gammarus	1	1.83661e-12	1	3.12074e-85	2.93033e-09
Flødevigen, Norway	Flo13	H. gammarus	1	3.68705e-08	1	2.97574e-84	2.86152e-08
Flødevigen, Norway	Flo14	H. gammarus	1	5.26111e-17	1	2.85292e-79	1.04484e-07
Flødevigen, Norway	Flo15	H. gammarus	1	7.54755e-12	1	3.76603e-94	2.25454e-11
Flødevigen, Norway	Flo16	H. gammarus	0.999993	6.63183e-06	0.999997	7.77321e-75	2.93703e-06
Flødevigen, Norway	Flo17	H. gammarus	1	2.00865e-13	1	1.47726e-96	5.00365e-12
Flødevigen, Norway	Flo18	H. gammarus	1	3.61302e-12	1	2.41425e-80	7.94625e-09
Flødevigen, Norway	Flo19	H. gammarus	1	3.09776e-08	1	5.48601e-83	3.14337e-09
Flødevigen, Norway	Flo20	H. gammarus	1	4.53664e-13	1	8.92281e-90	1.1981e-10
Flødevigen, Norway	Flo21	H. gammarus	1	1.24125e-10	1	5.7547e-99	4.13134e-12
Flødevigen, Norway	Flo22	H. gammarus	0.999988	1.22644e-05	0.995003	5.32146e-61	0.00499654
Flødevigen, Norway	Flo23	H. gammarus	1	2.46399e-08	1	8.74397e-79	2.29522e-07
Flødevigen, Norway	Flo24	H. gammarus	1	8.62491e-14	1	1.20416e-81	3.11115e-08
Flødevigen, Norway	Flo25	H. gammarus	1	8.72405e-13	1	2.26081e-105	3.16378e-13
Flødevigen, Norway	Flo26	H. gammarus	1	6.04842e-09	0.999999	1.97842e-79	7.87354e-07
Flødevigen, Norway	Flo27	H. gammarus	1	5.12427e-11	1	2.20139e-93	1.75319e-11
Flødevigen, Norway	Flo28	H. gammarus	1	9.42599e-10	1	2.18612e-85	3.97673e-09
Flødevigen, Norway	Flo29	H. gammarus	1	2.04534e-12	1	4.04522e-82	7.51115e-08
Flødevigen, Norway	Flo30	H. gammarus	1	3.48306e-10	1	3.81662e-82	8.52708e-08
Flødevigen, Norway	Flo31	H. gammarus	0.999999	5.05831e-07	0.999998	2.6584e-78	2.49148e-06
Flødevigen, Norway	Flo32	H. gammarus	1	2.25804e-12	1	3.47564e-84	3.32123e-08
Flødevigen, Norway	Flo33	H. gammarus	1	4.83797e-14	1	1.03026e-106	8.61851e-14
Flødevigen, Norway	Flo34	H. gammarus	1	8.0481e-12	0.999996	3.90875e-78	4.07919e-06
Flødevigen, Norway	Flo35	H. gammarus	1	8.8138e-08	1	1.17642e-87	3.32784e-10
Flødevigen, Norway	Flo36	H. gammarus	1	1.05891e-12	1	3.93335e-90	2.49324e-10
Flødevigen, Norway	Flo37	H. gammarus	1	7.34329e-11	1	8.56668e-91	1.36197e-09
Flødevigen, Norway	Flo38	H. gammarus	1	5.32318e-15	1	6.38422e-82	6.78943e-09
Flødevigen, Norway	Flo40	H. gammarus	1	1.50909e-11	1	5.5818e-84	1.86473e-08
Fortune, NL, Canada	For54	H.americanus	1.83314e-13	1	5.87321e-43	1	8.60566e-17
Fortune, NL, Canada	For55	H.americanus	2.36762e-12	1	3.41582e-35	1	3.88872e-12
Fortune, NL, Canada	For56	H.americanus	1.83314e-13	1	2.89017e-42	1	2.25527e-16
Gulmarfjord, Sweden	Gul100	H. gammarus	1	5.05181e-09	1	2.08074e-86	7.67247e-09
Gulmarfjord, Sweden	Gul102	H. gammarus	1	3.1669e-13	1	2.15551e-93	2.27896e-10
Gulmarfjord, Sweden	Gul103	H. gammarus	1	1.02811e-10	0.999996	1.98444e-74	3.51642e-06
Gulmarfjord, Sweden	Gul104	H. gammarus	1	1.11961e-10	0.999999	3.57382e-71	5.00272e-07
Gulmarfjord, Sweden	Gul105	H. gammarus	1	8.16475e-16	1	2.52022e-104	6.81515e-14
Gulmarfjord, Sweden	Gul70	H. gammarus	1	3.02055e-13	1	5.5334e-97	8.09145e-11
Gulmarfjord, Sweden	Gul71	H. gammarus	1	5.98786e-14	1	7.2786e-91	9.12445e-11
Gulmarfjord, Sweden	Gul72	H. gammarus	1	1.77237e-09	1	3.01273e-88	1.95268e-09
Gulmarfjord, Sweden	Gul73	H. gammarus	0.999939	6.09385e-05	0.999934	1.28228e-71	6.55334e-05
Gulmarfjord, Sweden	Gul74	H. gammarus	1	5.93175e-13	0.999999	9.21848e-78	1.24838e-06
Gulmarfjord, Sweden	Gul75	H. gammarus	1	1.74078e-15	1	1.90656e-102	2.57647e-13
Gulmarfjord, Sweden	Gul76	H. gammarus	1	7.48615e-17	1	3.26137e-98	9.65556e-12
Gulmarfjord, Sweden	Gul77	H. gammarus	1	1.61621e-13	1	2.20592e-92	1.08494e-10
Gulmarfjord, Sweden	Gul78	H. gammarus	1	2.02057e-07	0.999998	4.74749e-75	1.92608e-06
Gulmarfjord, Sweden	Gul79	H. gammarus	1	1.77237e-09	1	1.39871e-89	1.21525e-09
Gulmarfjord, Sweden	Gul80	H. gammarus	1	6.08897e-08	1	2.25791e-83	1.90243e-08
Gulmarfjord, Sweden	Gul81	H. gammarus	1	8.19099e-13	1	1.80048e-83	3.9253e-08
Gulmarfjord, Sweden	Gul82	H. gammarus	1	3.09172e-13	1	8.11853e-97	1.0769e-11
Gulmarfjord, Sweden	Gul83	H. gammarus	1	7.3066e-11	1	7.88588e-78	1.32063e-07
Gulmarfjord, Sweden	Gul84	H. gammarus	0.996644	0.0033557	0.922211	5.14209e-61	0.077789
Gulmarfjord, Sweden	Gul85	H. gammarus	1	2.48404e-12	1	1.53386e-84	2.84437e-09
Gulmarfjord, Sweden	Gul86	H. gammarus	1	4.96022e-15	1	4.60282e-80	1.60688e-07
Gulmarfjord, Sweden	Gul87	H. gammarus	1	5.70299e-12	1	1.14874e-97	1.32922e-11
Gulmarfjord, Sweden	Gul88	H. gammarus	1	2.72322e-07	1	9.40129e-79	1.31894e-07
Gulmarfjord, Sweden	Gul89	H. gammarus	1	3.53919e-13	0.999999	3.54436e-76	1.41072e-06
Gulmarfjord, Sweden	Gul90	H. gammarus	1	1.02084e-09	0.999999	1.80313e-78	6.92692e-07
Gulmarfjord, Sweden	Gul91	H. gammarus	1	4.1943e-12	1	2.78976e-87	3.20727e-09
Gulmarfjord, Sweden	Gul92	H. gammarus	1	1.94125e-15	1	5.18627e-99	2.99092e-12
Gulmarfjord, Sweden	Gul93	H. gammarus	1	1.23297e-12	1	1.26413e-91	3.21228e-10
Gulmarfjord, Sweden	Gul94	H. gammarus	1	1.12546e-09	1	9.48433e-91	1.67144e-10
Gulmarfjord, Sweden	Gul95	H. gammarus	1	3.91009e-17	1	2.4462e-106	2.00804e-14
Gulmarfjord, Sweden	Gul96	H. gammarus	1	4.90117e-15	1	3.42234e-82	6.24242e-09
Gulmarfjord, Sweden	Gul97	H. gammarus	1	3.13679e-09	1	7.26053e-89	1.25387e-09
Gulmarfjord, Sweden	Gul98	H. gammarus	1	3.3238e-08	1	4.76687e-82	2.57794e-07
Gulmarfjord, Sweden	Gul99	H. gammarus	1	4.77056e-09	0.999999	8.06204e-79	1.03782e-06
Hebrides, Scotland	Heb01	H. gammarus	1	3.12627e-10	1	3.82436e-99	6.72679e-12
Hebrides, Scotland	Heb02	H. gammarus	1	4.06183e-11	1	7.65512e-93	7.04776e-10
Hebrides, Scotland	Heb04	H. gammarus	1	1.94234e-10	1	2.16025e-97	3.77736e-12
Hebrides, Scotland	Heb05	H. gammarus	1	8.11494e-11	1	6.9148e-94	1.55539e-10
Hebrides, Scotland	Heb06	H. gammarus	1	1.50446e-09	0.99996	1.23825e-72	4.04602e-05
Hebrides, Scotland	Heb07	H. gammarus	1	7.22607e-13	0.999998	5.26859e-78	1.85323e-06
Hebrides, Scotland	Heb08	H. gammarus	1	5.94925e-15	1	8.54827e-92	4.53133e-10
Hebrides, Scotland	Heb09	H. gammarus	1	7.94355e-10	1	1.67789e-87	1.30328e-08
Hebrides, Scotland	Heb10	H. gammarus	0.999999	9.19402e-07	0.999999	1.65612e-78	1.17179e-06
Hebrides, Scotland	Heb11	H. gammarus	1	6.89871e-11	1	2.70594e-90	7.71358e-10
Hebrides, Scotland	Heb12	H. gammarus	1	3.97608e-14	1	2.19552e-93	1.94833e-10
Hebrides, Scotland	Heb13	H. gammarus	1	1.6243e-12	1	1.56264e-102	1.46965e-12
Hebrides, Scotland	Heb14	H. gammarus	1	1.26612e-12	1	1.27916e-84	1.03405e-08
Hebrides, Scotland	Heb15	H. gammarus	1	5.2746e-10	1	5.69437e-87	2.38769e-08
Hebrides, Scotland	Heb16	H. gammarus	1	5.85047e-09	1	1.14126e-88	5.85159e-09
Hebrides, Scotland	Heb17	H. gammarus	1	6.30593e-10	1	5.95181e-87	4.59725e-09
Hebrides, Scotland	Heb18	H. gammarus	1	2.07177e-08	0.999991	2.94304e-78	9.41123e-06
Hebrides, Scotland	Heb19	H. gammarus	1	5.92441e-10	1	1.86042e-90	5.90113e-10
Hebrides, Scotland	Heb21	H. gammarus	1	1.03261e-12	1	2.13651e-88	8.59612e-09
Hebrides, Scotland	Heb22	H. gammarus	1	9.71738e-11	1	1.21636e-81	8.83414e-08
Hebrides, Scotland	Heb23	H. gammarus	1	5.98786e-14	1	1.23384e-94	1.74562e-11
Hebrides, Scotland	Heb24	H. gammarus	1	9.32304e-11	1	4.44942e-90	2.11999e-10
Hebrides, Scotland	Heb25	H. gammarus	1	5.84504e-14	1	9.14813e-97	3.03516e-11
Hebrides, Scotland	Heb26	H. gammarus	1	4.18245e-10	1	5.0948e-80	5.58961e-08
Hebrides, Scotland	Heb27	H. gammarus	1	7.54927e-13	1	3.01406e-95	6.02285e-11
Hebrides, Scotland	Heb28	H. gammarus	1	1.78967e-11	1	9.77971e-90	7.76477e-10
Hebrides, Scotland	Heb29	H. gammarus	1	2.27887e-13	1	3.96473e-102	2.02682e-12
Hebrides, Scotland	Heb30	H. gammarus	1	3.57801e-12	1	1.39372e-99	1.24923e-12
Hebrides, Scotland	Heb31	H. gammarus	1	4.29759e-14	1	1.54215e-100	4.03167e-12
Hebrides, Scotland	Heb32	H. gammarus	1	1.8223e-16	1	3.11036e-94	5.7035e-11
Hebrides, Scotland	Heb33	H. gammarus	1	5.61486e-09	1	3.90816e-89	8.00428e-10
Hebrides, Scotland	Heb34	H. gammarus	1	5.76673e-15	1	4.03281e-112	2.39764e-15
Hebrides, Scotland	Heb35	H. gammarus	1	2.74258e-11	1	9.08078e-88	6.34376e-09
Hebrides, Scotland	Heb36	H. gammarus	1	2.40126e-09	1	2.29739e-92	2.67595e-09
Hebrides, Scotland	Heb37	H. gammarus	1	4.86963e-11	1	1.04562e-85	1.35512e-08
Hebrides, Scotland	Heb38	H. gammarus	1	1.36065e-10	1	2.57368e-99	1.51139e-11
Helgoland, Germany	Hel01	H. gammarus	1	1.69825e-16	1	1.94471e-94	1.33601e-10
Helgoland, Germany	Hel02	H. gammarus	0.999999	1.07458e-06	1	1.43911e-84	3.88916e-08
Helgoland, Germany	Hel03	H. gammarus	1	7.39556e-10	1	1.8833e-83	2.92593e-08
Helgoland, Germany	Hel04	H. gammarus	0.999572	0.000427716	0.999951	2.96343e-69	4.86287e-05
Helgoland, Germany	Hel05	H. gammarus	1	3.01644e-16	1	4.23467e-90	3.12758e-10
Helgoland, Germany	Hel06	H. gammarus	1	9.27387e-13	1	1.09751e-89	1.51862e-09
Helgoland, Germany	Hel08	H. gammarus	1	1.43199e-15	1	1.36802e-85	3.5867e-09
Helgoland, Germany	Hel09	H. gammarus	1	1.4795e-15	1	1.17438e-80	2.75065e-08
Helgoland, Germany	Hel10	H. gammarus	1	5.57391e-10	1	3.90319e-103	3.26268e-13
Helgoland, Germany	Hel11	H. gammarus	1	7.73374e-13	1	1.81681e-95	1.29027e-11
Helgoland, Germany	Hel12	H. gammarus	1	1.7773e-15	1	2.44142e-99	2.12618e-12
Helgoland, Germany	Hel13	H. gammarus	1	6.1203e-12	1	1.8081e-85	1.43304e-08
Helgoland, Germany	Hel14	H. gammarus	1	2.13274e-12	1	4.34996e-96	1.95636e-11
Helgoland, Germany	Hel15	H. gammarus	1	2.00145e-12	1	7.09295e-93	1.28765e-10
Helgoland, Germany	Hel16	H. gammarus	1	1.1212e-11	1	5.12472e-77	4.52699e-07
Helgoland, Germany	Hel17	H. gammarus	1	2.0119e-08	0.999998	4.76472e-78	1.56784e-06
Helgoland, Germany	Hel18	H. gammarus	1	3.65307e-12	0.999999	6.09362e-77	7.28609e-07
Helgoland, Germany	Hel19	H. gammarus	1	3.70977e-10	1	2.4583e-81	4.00718e-08
Helgoland, Germany	Hel20	H. gammarus	1	3.57636e-10	0.999858	1.3032e-69	0.000142417
Helgoland, Germany	Hel21	H. gammarus	1	5.79933e-13	1	3.27678e-94	1.29496e-11
Helgoland, Germany	Hel22	H. gammarus	1	1.85415e-13	1	2.57267e-88	1.05964e-09
Helgoland, Germany	Hel23	H. gammarus	1	8.46189e-09	0.99998	3.41583e-70	1.96422e-05
Helgoland, Germany	Hel24	H. gammarus	1	1.41755e-15	0.999997	8.3855e-76	2.68711e-06
Helgoland, Germany	Hel26	H. gammarus	1	3.14041e-10	1	7.56373e-88	1.34513e-08
Helgoland, Germany	Hel27	H. gammarus	1	3.98588e-12	1	7.25002e-85	1.5221e-08
Helgoland, Germany	Hel28	H. gammarus	1	4.63803e-13	1	1.46112e-86	9.00489e-09
Helgoland, Germany	Hel29	H. gammarus	1	8.23116e-12	1	1.10552e-84	3.66083e-08
Helgoland, Germany	Hel30	H. gammarus	1	4.53209e-11	1	1.23491e-95	1.32074e-11
Helgoland, Germany	Hel31	H. gammarus	1	3.43467e-18	1	4.94203e-96	9.81782e-12
Helgoland, Germany	Hel32	H. gammarus	1	4.47484e-10	0.999998	1.20164e-76	2.04525e-06
Helgoland, Germany	Hel33	H. gammarus	1	2.2714e-09	0.999998	3.44613e-74	2.12482e-06
Helgoland, Germany	Hel34	H. gammarus	1	9.20247e-12	1	1.69629e-94	1.36292e-10
Helgoland, Germany	Hel35	H. gammarus	0.956522	0.0434783	0.99998	4.30681e-75	2.01618e-05
Helgoland, Germany	Hel36	H. gammarus	1	4.85668e-09	1	1.04638e-95	1.47692e-11
Helgoland, Germany	Hel37	H. gammarus	1	4.72017e-16	1	7.84572e-82	9.75292e-09
Hook Peninsula, Ireland	Hoo01	H. gammarus	1	3.05734e-10	1	1.31039e-84	2.19059e-08
Hook Peninsula, Ireland	Hoo02	H. gammarus	1	2.70115e-08	1	2.14525e-95	9.60209e-11
Hook Peninsula, Ireland	Hoo04	H. gammarus	1	1.17335e-11	1	2.39009e-85	1.31818e-08
Hook Peninsula, Ireland	Hoo05	H. gammarus	1	1.84554e-12	1	1.93698e-102	2.62935e-13
Hook Peninsula, Ireland	Hoo06	H. gammarus	1	1.73597e-10	1	1.50821e-85	1.29619e-08
Hook Peninsula, Ireland	Hoo08	H. gammarus	1	6.45688e-15	1	1.20015e-85	2.32362e-09
Hook Peninsula, Ireland	Hoo09	H. gammarus	1	3.19144e-16	1	3.62441e-102	3.97218e-13
Hook Peninsula, Ireland	Hoo10	H. gammarus	1	9.67553e-09	1	8.39725e-85	3.3836e-08
Hook Peninsula, Ireland	Hoo11	H. gammarus	1	4.75974e-14	1	9.38343e-97	2.72363e-11
Hook Peninsula, Ireland	Hoo12	H. gammarus	1	4.81589e-12	1	1.512e-95	2.10957e-11
Hook Peninsula, Ireland	Hoo13	H. gammarus	1	2.56623e-11	1	4.57535e-106	5.4162e-14
Hook Peninsula, Ireland	Hoo14	H. gammarus	1	5.75951e-12	1	4.26054e-95	6.73378e-11
Hook Peninsula, Ireland	Hoo15	H. gammarus	1	2.50726e-14	1	3.27813e-93	4.78282e-11
Hook Peninsula, Ireland	Hoo16	H. gammarus	1	2.76798e-10	1	3.57209e-84	2.12824e-08
Hook Peninsula, Ireland	Hoo17	H. gammarus	1	3.10424e-13	1	6.31475e-90	4.2847e-09
Hook Peninsula, Ireland	Hoo18	H. gammarus	1	9.22404e-16	1	3.24578e-100	3.02134e-12
Hook Peninsula, Ireland	Hoo19	H. gammarus	1	5.66498e-10	1	1.10341e-91	2.18576e-10
Hook Peninsula, Ireland	Hoo20	H. gammarus	1	7.18453e-13	1	5.16452e-100	4.42484e-12
Hook Peninsula, Ireland	Hoo21	H. gammarus	1	1.85892e-09	1	2.95101e-86	2.31189e-08
Hook Peninsula, Ireland	Hoo22	H. gammarus	1	1.93931e-13	1	3.90331e-90	1.51851e-09
Hook Peninsula, Ireland	Hoo23	H. gammarus	0.999994	6.14953e-06	1	7.9608e-84	9.44132e-08
Hook Peninsula, Ireland	Hoo24	H. gammarus	1	4.1943e-12	1	8.01561e-93	1.86979e-10
Hook Peninsula, Ireland	Hoo25	H. gammarus	1	5.74162e-15	1	2.01098e-106	7.7729e-14
Hook Peninsula, Ireland	Hoo26	H. gammarus	1	3.80451e-07	1	3.89993e-87	2.58058e-09
Hook Peninsula, Ireland	Hoo27	H. gammarus	1	8.74834e-11	1	1.41597e-80	1.68855e-07
Hook Peninsula, Ireland	Hoo28	H. gammarus	1	2.19104e-09	1	5.53067e-90	1.12755e-09
Hook Peninsula, Ireland	Hoo29	H. gammarus	1	1.57614e-12	1	1.24138e-87	6.13959e-09
Hook Peninsula, Ireland	Hoo30	H. gammarus	1	1.14735e-15	1	3.15051e-97	1.03316e-11
Hook Peninsula, Ireland	Hoo31	H. gammarus	1	6.16987e-15	1	4.9811e-97	7.28465e-12
Hook Peninsula, Ireland	Hoo32	H. gammarus	1	1.12959e-13	1	5.45539e-94	9.46909e-11
Hook Peninsula, Ireland	Hoo33	H. gammarus	1	1.96911e-10	1	2.07116e-80	2.05007e-07
Hook Peninsula, Ireland	Hoo34	H. gammarus	1	1.35493e-09	1	1.34329e-91	4.5361e-10
Hook Peninsula, Ireland	Hoo35	H. gammarus	1	2.50352e-11	1	4.85417e-89	1.40828e-09
Hook Peninsula, Ireland	Hoo36	H. gammarus	1	2.10667e-12	1	2.82184e-89	4.90336e-09
Hook Peninsula, Ireland	Hoo37	H. gammarus	1	3.86914e-13	0.999995	1.08535e-76	4.5098e-06
Hook Peninsula, Ireland	Hoo38	H. gammarus	1	1.06674e-10	1	6.74799e-101	7.16899e-12
Île de Ré, France	Idr17_01	H. gammarus	1	1.51397e-10	1	4.39788e-90	8.15732e-10
Île de Ré, France	Idr17_02	H. gammarus	1	2.0796e-08	0.999913	1.13201e-71	8.7038e-05
Île de Ré, France	Idr17_03	H. gammarus	1	3.31683e-10	1	2.06894e-88	2.69846e-10
Île de Ré, France	Idr17_04	H. gammarus	1	2.34472e-08	0.999996	3.81466e-77	3.81213e-06
Île de Ré, France	Idr17_05	H. gammarus	0.99931	0.000689655	0.999978	2.24303e-76	2.21115e-05
Île de Ré, France	Idr17_06	H. gammarus	1	4.91354e-12	1	1.3292e-90	4.12907e-10
Île de Ré, France	Idr17_07	H. gammarus	1	1.91522e-09	1	1.10709e-86	2.75158e-08
Île de Ré, France	Idr17_08	H. gammarus	1	2.90586e-13	1	1.49074e-96	8.81833e-12
Île de Ré, France	Idr17_09	H. gammarus	1	1.33167e-11	1	5.07128e-109	2.47826e-14
Île de Ré, France	Idr17_10	H. gammarus	0.979167	0.0208333	0.999372	8.98011e-71	0.000627771
Île de Ré, France	Idr17_11	H. gammarus	1	2.91e-12	0.99999	2.51999e-75	1.02709e-05
Île de Ré, France	Idr17_12	H. gammarus	1	3.27684e-11	1	6.21864e-96	1.07617e-11
Île de Ré, France	Idr17_13	H. gammarus	1	4.20802e-15	1	6.1361e-91	6.50013e-10
Île de Ré, France	Idr17_14	H. gammarus	1	1.68888e-14	1	2.33611e-87	1.61696e-08
Île de Ré, France	Idr17_15	H. gammarus	1	5.23038e-17	1	1.13407e-100	3.83359e-12
Île de Ré, France	Idr17_16	H. gammarus	1	2.03621e-14	1	2.99848e-92	5.2997e-10
Île de Ré, France	Idr17_17	H. gammarus	1	1.11863e-14	1	2.89833e-100	2.09021e-12
Île de Ré, France	Idr17_18	H. gammarus	1	2.47699e-15	1	2.42531e-97	7.44192e-12
Île de Ré, France	Idr17_19	H. gammarus	1	1.3711e-14	1	2.03252e-98	4.22616e-11
Île de Ré, France	Idr17_20	H. gammarus	0.999653	0.000347343	0.999972	1.0976e-75	2.83403e-05
Île de Ré, France	Idr17_21	H. gammarus	1	4.53209e-11	1	2.91462e-92	1.82074e-10
Île de Ré, France	Idr17_22	H. gammarus	0.999999	1.33949e-06	1	4.77585e-92	4.96942e-11
Île de Ré, France	Idr17_23	H. gammarus	1	1.09773e-10	1	2.75892e-85	6.51865e-08
Île de Ré, France	Idr17_24	H. gammarus	1	8.83225e-08	1	4.56486e-79	4.99823e-08
Île de Ré, France	Idr17_25	H. gammarus	1	4.90117e-15	1	2.41112e-111	1.6793e-15
Île de Ré, France	Idr17_26	H. gammarus	1	5.00957e-13	0.999999	4.5425e-80	9.03288e-07
Île de Ré, France	Idr17_27	H. gammarus	1	4.59587e-10	1	1.85838e-86	5.01399e-09
Île de Ré, France	Idr17_28	H. gammarus	1	6.1111e-10	1	7.58192e-83	1.62361e-08
Île de Ré, France	Idr17_29	H. gammarus	1	1.03846e-10	1	1.501e-92	3.70411e-10
Isle of Man, Irish Sea	Iom01	H. gammarus	0.999968	3.16877e-05	1	1.85631e-94	2.35386e-10
Isle of Man, Irish Sea	Iom03	H. gammarus	1	5.26544e-10	0.999996	1.00479e-76	3.7752e-06
Isle of Man, Irish Sea	Iom04	H. gammarus	1	2.79785e-12	1	9.55499e-93	2.16723e-10
Isle of Man, Irish Sea	Iom05	H. gammarus	1	9.60245e-14	1	1.55371e-91	2.8743e-10
Isle of Man, Irish Sea	Iom06	H. gammarus	1	2.06241e-08	1	1.01999e-82	1.05617e-07
Isle of Man, Irish Sea	Iom07	H. gammarus	1	2.40216e-12	1	1.41586e-96	3.56752e-11
Isle of Man, Irish Sea	Iom08	H. gammarus	1	1.60423e-11	1	1.59786e-96	4.79646e-11
Isle of Man, Irish Sea	Iom09	H. gammarus	1	1.01105e-13	1	1.25292e-96	2.4544e-11
Isle of Man, Irish Sea	Iom10	H. gammarus	1	1.37472e-13	1	6.61597e-80	3.04899e-07
Isle of Man, Irish Sea	Iom11	H. gammarus	1	1.56567e-12	1	1.41e-86	4.91105e-08
Isle of Man, Irish Sea	Iom12	H. gammarus	1	2.3151e-14	1	6.77348e-100	4.26642e-12
Isle of Man, Irish Sea	Iom13	H. gammarus	1	6.26042e-10	1	6.32699e-96	8.96658e-12
Isle of Man, Irish Sea	Iom14	H. gammarus	1	1.29368e-13	1	4.72428e-87	3.41774e-09
Isle of Man, Irish Sea	Iom15	H. gammarus	1	1.08503e-13	1	1.26267e-94	2.94672e-11
Isle of Man, Irish Sea	Iom16	H. gammarus	1	6.41801e-16	1	7.46338e-108	6.24742e-14
Isle of Man, Irish Sea	Iom17	H. gammarus	1	1.94684e-15	1	1.19118e-100	1.21221e-12
Isle of Man, Irish Sea	Iom18	H. gammarus	1	1.13821e-09	1	2.04239e-82	1.08997e-07
Isle of Man, Irish Sea	Iom19	H. gammarus	1	1.2628e-12	1	4.09507e-86	5.58716e-08
Isle of Man, Irish Sea	Iom20	H. gammarus	1	7.42438e-10	1	1.62075e-101	1.01926e-12
Isle of Man, Irish Sea	Iom21	H. gammarus	1	6.44129e-12	1	1.12481e-103	8.49362e-13
Isle of Man, Irish Sea	Iom22	H. gammarus	1	4.67833e-07	1	4.40042e-80	1.04745e-07
Isle of Man, Irish Sea	Iom23	H. gammarus	1	3.17591e-12	0.999993	1.77121e-74	7.25365e-06
Isle of Man, Irish Sea	Iom24	H. gammarus	1	6.49372e-14	1	8.69744e-89	5.08931e-09
Isle of Man, Irish Sea	Iom25	H. gammarus	1	2.50681e-11	1	4.35997e-102	1.59016e-12
Isle of Man, Irish Sea	Iom26	H. gammarus	1	4.51626e-12	1	1.20674e-81	2.54624e-07
Isle of Man, Irish Sea	Iom27	H. gammarus	1	5.01873e-13	1	9.481e-92	1.66922e-10
Isle of Man, Irish Sea	Iom28	H. gammarus	1	7.70574e-11	1	2.11627e-82	1.76802e-07
Isle of Man, Irish Sea	Iom29	H. gammarus	1	1.04525e-12	1	6.18619e-92	8.29799e-10
Isle of Man, Irish Sea	Iom30	H. gammarus	1	1.9875e-07	0.999931	2.75075e-72	6.93699e-05
Isle of Man, Irish Sea	Iom31	H. gammarus	1	1.68962e-13	1	5.68597e-93	2.7955e-10
Isle of Man, Irish Sea	Iom32	H. gammarus	1	7.34637e-12	1	3.89607e-93	4.97468e-10
Isle of Man, Irish Sea	Iom33	H. gammarus	1	7.3793e-10	1	6.73255e-90	3.33289e-10
Isle of Man, Irish Sea	Iom34	H. gammarus	0.999999	5.33104e-07	1	8.60856e-87	9.20587e-08
Isle of Man, Irish Sea	Iom35	H. gammarus	1	1.56533e-15	1	1.90705e-95	1.0021e-10
Isle of Man, Irish Sea	Iom36	H. gammarus	0.999999	6.77496e-07	1	1.21066e-82	2.31307e-07
Scilly Isles, England	Ios01	H. gammarus	1	5.92997e-12	1	7.03112e-87	1.24763e-08
Scilly Isles, England	Ios02	H. gammarus	1	7.84679e-12	1	2.4424e-91	1.25309e-09
Scilly Isles, England	Ios03	H. gammarus	1	1.80982e-11	1	3.24579e-88	1.17383e-09
Scilly Isles, England	Ios04	H. gammarus	1	2.77895e-07	1	2.36076e-87	1.49486e-08
Scilly Isles, England	Ios05	H. gammarus	1	5.00204e-11	1	8.83783e-96	4.61546e-11
Scilly Isles, England	Ios06	H. gammarus	1	1.49859e-11	1	5.07488e-84	9.34601e-08
Scilly Isles, England	Ios07	H. gammarus	1	1.18931e-11	1	2.8221e-90	3.47598e-10
Scilly Isles, England	Ios08	H. gammarus	1	1.88257e-12	1	4.75966e-105	6.78896e-13
Scilly Isles, England	Ios09	H. gammarus	1	1.19135e-14	1	9.81532e-89	5.98488e-09
Scilly Isles, England	Ios10	H. gammarus	1	8.14628e-14	1	7.00868e-96	2.17351e-10
Scilly Isles, England	Ios11	H. gammarus	1	5.20243e-10	1	1.32225e-93	3.72779e-10
Scilly Isles, England	Ios12	H. gammarus	1	4.34385e-10	1	1.3763e-103	7.49567e-13
Scilly Isles, England	Ios13	H. gammarus	1	1.13369e-15	1	2.10832e-92	1.49467e-10
Scilly Isles, England	Ios14	H. gammarus	1	6.40646e-14	1	1.58501e-94	4.90755e-11
Scilly Isles, England	Ios15	H. gammarus	1	1.12805e-16	1	1.06558e-100	5.7289e-13
Scilly Isles, England	Ios16	H. gammarus	1	6.98363e-12	1	4.69891e-83	1.55569e-07
Scilly Isles, England	Ios17	H. gammarus	1	3.49919e-13	1	5.91499e-97	1.13447e-11
Scilly Isles, England	Ios18	H. gammarus	1	1.27607e-08	1	3.81762e-90	3.56983e-10
Scilly Isles, England	Ios19	H. gammarus	1	2.53375e-13	1	6.09442e-94	3.36884e-11
Scilly Isles, England	Ios20	H. gammarus	1	6.36594e-08	0.999998	1.77531e-77	1.70386e-06
Scilly Isles, England	Ios21	H. gammarus	1	1.28274e-13	1	3.2801e-111	1.50111e-14
Scilly Isles, England	Ios22	H. gammarus	1	2.66474e-10	1	2.41751e-97	2.01899e-11
Scilly Isles, England	Ios23	H. gammarus	1	8.78303e-12	0.999993	4.5187e-74	6.75272e-06
Scilly Isles, England	Ios24	H. gammarus	1	8.06281e-12	0.999998	2.76979e-78	1.77085e-06
Scilly Isles, England	Ios25	H. gammarus	1	3.54195e-12	1	2.52087e-84	1.43146e-08
Scilly Isles, England	Ios26	H. gammarus	1	4.76564e-14	1	2.16174e-95	1.72078e-10
Scilly Isles, England	Ios27	H. gammarus	1	9.71998e-14	1	7.23926e-86	2.17604e-09
Scilly Isles, England	Ios28	H. gammarus	1	3.7286e-10	1	6.7184e-99	2.13879e-11
Scilly Isles, England	Ios29	H. gammarus	1	1.97305e-09	1	6.78865e-94	3.23833e-10
Scilly Isles, England	Ios30	H. gammarus	1	3.04645e-14	1	5.5709e-90	9.49905e-10
Scilly Isles, England	Ios31	H. gammarus	1	4.19485e-07	1	1.12365e-88	9.07925e-09
Scilly Isles, England	Ios32	H. gammarus	1	1.41107e-09	1	1.36311e-103	4.7551e-13
Scilly Isles, England	Ios33	H. gammarus	1	3.75219e-10	1	8.59756e-110	1.37054e-14
Scilly Isles, England	Ios34	H. gammarus	1	1.61125e-11	1	2.50487e-83	9.07273e-08
Scilly Isles, England	Ios35	H. gammarus	1	4.08042e-15	1	5.75043e-102	2.45619e-12
Scilly Isles, England	Ios36	H. gammarus	1	4.0351e-07	0.999764	1.7212e-69	0.000235946
Jersey, Channel Islands	Jer01	H. gammarus	1	2.48404e-12	1	1.34252e-85	3.0538e-09
Jersey, Channel Islands	Jer02	H. gammarus	1	8.2532e-15	0.999999	3.47681e-79	1.2404e-06
Jersey, Channel Islands	Jer03	H. gammarus	1	3.57998e-09	1	4.77215e-83	2.93017e-07
Jersey, Channel Islands	Jer04	H. gammarus	1	4.47145e-17	1	1.76662e-94	6.5593e-11
Jersey, Channel Islands	Jer07	H. gammarus	1	4.39385e-12	0.999997	3.43594e-75	2.90182e-06
Jersey, Channel Islands	Jer08	H. gammarus	1	1.94607e-11	1	4.01022e-84	1.86491e-08
Jersey, Channel Islands	Jer09	H. gammarus	1	4.72619e-14	1	7.36703e-100	3.15732e-12
Jersey, Channel Islands	Jer10	H. gammarus	1	2.49913e-11	1	2.99412e-85	1.15664e-08
Jersey, Channel Islands	Jer11	H. gammarus	1	2.41145e-07	0.99991	6.92717e-70	8.9727e-05
Jersey, Channel Islands	Jer12	H. gammarus	1	6.6995e-11	1	3.63997e-85	4.41155e-10
Jersey, Channel Islands	Jer13	H. gammarus	1	3.56631e-12	1	1.52472e-85	3.85931e-09
Jersey, Channel Islands	Jer14	H. gammarus	1	3.61608e-07	1	2.40837e-90	1.98617e-09
Jersey, Channel Islands	Jer15	H. gammarus	1	9.54597e-14	1	5.96607e-85	4.70635e-09
Jersey, Channel Islands	Jer16	H. gammarus	1	1.89926e-09	1	2.73734e-92	1.39106e-09
Jersey, Channel Islands	Jer17	H. gammarus	1	4.06818e-07	1	8.0687e-100	1.54567e-11
Jersey, Channel Islands	Jer18	H. gammarus	1	9.05891e-16	1	4.76978e-79	1.67858e-07
Jersey, Channel Islands	Jer19	H. gammarus	1	6.23941e-12	0.999997	5.38744e-76	2.53636e-06
Jersey, Channel Islands	Jer20	H. gammarus	1	1.74078e-15	1	1.32763e-93	7.25745e-11
Jersey, Channel Islands	Jer21	H. gammarus	1	6.97548e-10	1	9.20512e-93	5.38477e-10
Jersey, Channel Islands	Jer22	H. gammarus	1	8.9752e-11	1	6.25813e-84	2.28268e-08
Jersey, Channel Islands	Jer23	H. gammarus	0.999989	1.11808e-05	1	3.51216e-78	1.50056e-07
Jersey, Channel Islands	Jer24	H. gammarus	0.999999	7.22166e-07	1	1.65986e-82	1.85974e-08
Jersey, Channel Islands	Jer25	H. gammarus	0.999968	3.19071e-05	0.999998	1.71265e-77	2.02376e-06
Jersey, Channel Islands	Jer26	H. gammarus	1	1.91602e-10	1	9.51353e-83	1.24867e-07
Jersey, Channel Islands	Jer27	H. gammarus	1	7.55976e-15	1	1.34024e-90	2.99727e-10
Jersey, Channel Islands	Jer28	H. gammarus	1	2.34731e-07	1	4.99867e-80	2.80866e-07
Jersey, Channel Islands	Jer29	H. gammarus	1	5.57747e-10	1	1.72637e-92	5.38122e-10
Jersey, Channel Islands	Jer30	H. gammarus	1	7.29473e-16	1	1.12062e-114	1.21231e-15
Jersey, Channel Islands	Jer31	H. gammarus	1	1.24782e-12	1	3.38394e-86	8.50105e-09
Jersey, Channel Islands	Jer32	H. gammarus	1	4.21789e-11	0.999991	3.16833e-74	8.8497e-06
Jersey, Channel Islands	Jer33	H. gammarus	1	7.76013e-10	1	9.40566e-88	4.77095e-09
Jersey, Channel Islands	Jer34	H. gammarus	1	1.42944e-13	1	4.74104e-97	5.31387e-11
Jersey, Channel Islands	Jer35	H. gammarus	1	3.21182e-09	1	2.29562e-86	1.34844e-08
Jersey, Channel Islands	Jer36	H. gammarus	1	4.83339e-14	1	1.12264e-95	8.68319e-12
Jersey, Channel Islands	Jer37	H. gammarus	1	7.22121e-16	1	6.71437e-92	1.46716e-10
Jersey, Channel Islands	Jer38	H. gammarus	1	6.58953e-10	1	2.6111e-98	1.21285e-11
Kavra, Sweden	Kav01	H. gammarus	1	1.96444e-11	1	1.21831e-83	3.93181e-08
Kavra, Sweden	Kav02	H. gammarus	1	3.15374e-12	1	6.53286e-83	2.55188e-08
Kavra, Sweden	Kav03	H. gammarus	1	2.11412e-09	1	2.18205e-88	5.65153e-09
Kavra, Sweden	Kav05	H. gammarus	1	3.56062e-14	1	1.79316e-78	3.9948e-07
Kavra, Sweden	Kav06	H. gammarus	1	2.31102e-13	1	3.50419e-106	4.89184e-14
Kavra, Sweden	Kav07	H. gammarus	1	5.36506e-16	0.999996	1.02917e-72	3.78767e-06
Kavra, Sweden	Kav09	H. gammarus	1	1.07238e-15	1	3.81329e-79	1.50246e-07
Kavra, Sweden	Kav10	H. gammarus	1	2.928e-12	1	1.33657e-81	2.04956e-07
Kavra, Sweden	Kav11	H. gammarus	1	4.26873e-09	1	6.82467e-88	7.99346e-09
Kavra, Sweden	Kav12	H. gammarus	1	1.29268e-12	1	7.72418e-102	9.74968e-14
Kavra, Sweden	Kav13	H. gammarus	1	7.41105e-15	1	9.31493e-98	9.46103e-12
Kavra, Sweden	Kav14	H. gammarus	1	3.83148e-12	1	1.50511e-95	2.57545e-11
Kavra, Sweden	Kav15	H. gammarus	1	1.95969e-08	0.999991	1.50768e-74	9.2721e-06
Kavra, Sweden	Kav16	H. gammarus	1	4.72417e-12	1	6.2709e-84	3.85221e-08
Kavra, Sweden	Kav17	H. gammarus	1	6.939e-10	0.999999	2.80202e-78	1.04688e-06
Kavra, Sweden	Kav18	H. gammarus	1	5.98626e-11	1	1.56038e-95	1.25407e-11
Kavra, Sweden	Kav19	H. gammarus	1	9.24414e-11	0.999998	6.60918e-77	2.04584e-06
Kavra, Sweden	Kav20	H. gammarus	1	3.15765e-12	1	2.595e-77	1.85787e-07
Kavra, Sweden	Kav21	H. gammarus	0.999998	2.04343e-06	0.999997	8.06674e-78	3.28549e-06
Kavra, Sweden	Kav22	H. gammarus	1	2.01123e-11	1	2.25169e-86	3.67409e-09
Kavra, Sweden	Kav23	H. gammarus	1	4.85516e-09	0.999732	2.86912e-71	0.000268294
Kavra, Sweden	Kav24	H. gammarus	1	2.77028e-13	1	3.26687e-86	3.59906e-09
Kavra, Sweden	Kav25	H. gammarus	1	5.42724e-11	1	1.14949e-92	1.5913e-10
Kavra, Sweden	Kav26	H. gammarus	0.999513	0.000487092	0.315992	4.82406e-55	0.684008
Kavra, Sweden	Kav27	H. gammarus	1	5.76673e-15	1	7.23739e-105	1.25824e-13
Kavra, Sweden	Kav28	H. gammarus	1	9.43752e-17	1	2.35306e-90	2.05643e-10
Kavra, Sweden	Kav29	H. gammarus	1	8.14628e-14	0.998807	4.14386e-66	0.00119255
Kavra, Sweden	Kav30	H. gammarus	0.999992	7.96825e-06	1	3.9692e-83	2.11115e-08
Kavra, Sweden	Kav31	H. gammarus	1	5.26111e-17	1	2.17271e-87	1.37509e-09
Kavra, Sweden	Kav34	H. gammarus	1	1.22185e-10	1	3.31313e-86	1.6109e-08
Kavra, Sweden	Kav35	H. gammarus	1	4.8396e-12	1	1.09385e-81	1.33613e-07
Kavra, Sweden	Kav36	H. gammarus	1	4.1962e-17	1	2.00157e-105	7.67508e-14
Kavra, Sweden	Kav37	H. gammarus	1	1.58213e-07	1	1.06743e-84	8.16566e-08
Kavra, Sweden	Kav38	H. gammarus	1	3.69634e-08	1	7.46129e-81	1.79434e-07
Kavra, Sweden	Kav39	H. gammarus	1	2.751e-12	1	3.79218e-87	1.99942e-09
Kavra, Sweden	Kav41	H. gammarus	1	4.59385e-08	1	1.88973e-88	7.0702e-09
Kilkieran Bay, Ireland	Kil01	H. gammarus	1	1.13301e-11	1	1.97729e-84	1.11483e-08
Kilkieran Bay, Ireland	Kil02	H. gammarus	1	2.94875e-12	1	2.18007e-80	3.77974e-07
Kilkieran Bay, Ireland	Kil03	H. gammarus	1	6.55239e-12	0.999934	8.1537e-74	6.60478e-05
Kilkieran Bay, Ireland	Kil04	H. gammarus	1	1.0811e-13	1	2.6592e-105	7.6616e-13
Kilkieran Bay, Ireland	Kil06	H. gammarus	1	1.61958e-11	1	1.7205e-94	7.11343e-11
Kilkieran Bay, Ireland	Kil07	H. gammarus	1	6.16413e-12	1	1.40487e-87	3.98843e-09
Kilkieran Bay, Ireland	Kil08	H. gammarus	1	1.65954e-12	1	2.07672e-114	8.77411e-16
Kilkieran Bay, Ireland	Kil09	H. gammarus	1	9.0619e-10	1	3.16897e-93	9.72408e-11
Kilkieran Bay, Ireland	Kil10	H. gammarus	1	1.39598e-10	1	1.85742e-83	3.62213e-08
Kilkieran Bay, Ireland	Kil11	H. gammarus	1	8.86685e-12	1	4.54602e-85	1.06305e-08
Kilkieran Bay, Ireland	Kil12	H. gammarus	1	2.81126e-07	1	1.12413e-77	4.99096e-07
Kilkieran Bay, Ireland	Kil13	H. gammarus	1	1.27277e-13	1	1.01893e-96	4.16801e-11
Kilkieran Bay, Ireland	Kil14	H. gammarus	1	1.2916e-10	0.999998	4.71582e-74	2.37428e-06
Kilkieran Bay, Ireland	Kil15	H. gammarus	1	3.26854e-13	1	5.68592e-82	6.04089e-08
Kilkieran Bay, Ireland	Kil16	H. gammarus	1	1.45549e-13	1	6.72282e-89	1.34826e-09
Kilkieran Bay, Ireland	Kil17	H. gammarus	1	9.47286e-13	1	4.17343e-88	2.1788e-08
Kilkieran Bay, Ireland	Kil18	H. gammarus	1	9.57457e-11	1	8.81516e-89	1.12945e-08
Kilkieran Bay, Ireland	Kil19	H. gammarus	1	1.80753e-14	1	3.15167e-85	7.80128e-09
Kilkieran Bay, Ireland	Kil20	H. gammarus	1	1.52404e-13	1	1.11074e-94	2.54385e-11
Kilkieran Bay, Ireland	Kil21	H. gammarus	1	3.54807e-12	1	9.19637e-89	3.58879e-09
Kilkieran Bay, Ireland	Kil22	H. gammarus	1	4.73534e-13	0.999991	8.83408e-76	9.28527e-06
Kilkieran Bay, Ireland	Kil23	H. gammarus	1	2.43596e-11	1	3.87352e-87	3.14493e-09
Kilkieran Bay, Ireland	Kil24	H. gammarus	1	7.90111e-12	1	9.61874e-94	1.55391e-10
Kilkieran Bay, Ireland	Kil25	H. gammarus	1	2.43147e-11	1	1.02579e-91	1.28646e-09
Kilkieran Bay, Ireland	Kil26	H. gammarus	0.999992	7.8783e-06	0.999626	2.06954e-71	0.000374053
Kilkieran Bay, Ireland	Kil27	H. gammarus	1	3.89593e-15	1	1.12067e-96	2.48768e-11
Kilkieran Bay, Ireland	Kil28	H. gammarus	1	4.00375e-12	1	2.39796e-95	7.86359e-11
Kilkieran Bay, Ireland	Kil29	H. gammarus	0.999999	6.32246e-07	0.999961	8.24408e-74	3.86942e-05
Kilkieran Bay, Ireland	Kil30	H. gammarus	1	5.77026e-10	1	3.31662e-91	6.95894e-10
Kilkieran Bay, Ireland	Kil31	H. gammarus	1	1.79966e-14	1	1.87566e-85	2.15669e-08
Kilkieran Bay, Ireland	Kil32	H. gammarus	1	2.81643e-15	1	3.431e-95	4.37179e-10
Kilkieran Bay, Ireland	Kil34	H. gammarus	0.999999	7.97271e-07	0.999862	1.42209e-69	0.00013842
Kilkieran Bay, Ireland	Kil35	H. gammarus	1	2.27833e-08	1	6.52349e-86	3.53485e-08
Kilkieran Bay, Ireland	Kil36	H. gammarus	1	7.18453e-13	1	1.02433e-88	2.16493e-10
Kilkieran Bay, Ireland	Kil37	H. gammarus	1	1.46633e-13	1	7.82171e-79	9.0649e-08
Montalto di Castro, Italy	Laz2	H. gammarus	1	3.19434e-11	1	2.25412e-90	1.18521e-09
Montalto di Castro, Italy	Laz3	H. gammarus	1	4.13793e-10	0.979001	4.10734e-63	0.0209986
Montalto di Castro, Italy	Laz5	H. gammarus	1	1.52215e-13	1	5.58574e-93	8.7283e-10
Montalto di Castro, Italy	Laz6	H. gammarus	1	3.28912e-07	0.999989	3.07347e-77	1.06935e-05
Montalto di Castro, Italy	Laz7	H. gammarus	1	4.1194e-09	0.999996	9.75793e-74	3.59341e-06
Looe, England	Loo01	H. gammarus	1	1.63947e-12	1	2.50921e-84	1.05831e-08
Looe, England	Loo02	H. gammarus	1	9.18571e-08	1	7.02263e-89	2.23742e-09
Looe, England	Loo03	H. gammarus	1	2.91e-12	1	3.52229e-88	4.0937e-09
Looe, England	Loo04	H. gammarus	1	1.12027e-13	1	4.8514e-83	8.31195e-08
Looe, England	Loo05	H. gammarus	1	3.79352e-16	1	1.42698e-91	1.58482e-09
Looe, England	Loo06	H. gammarus	1	4.32261e-12	1	6.90004e-88	3.99046e-08
Looe, England	Loo07	H. gammarus	1	1.10785e-11	1	6.80837e-99	3.21082e-12
Looe, England	Loo08	H. gammarus	1	1.30819e-14	1	7.25226e-94	6.65527e-11
Looe, England	Loo09	H. gammarus	1	1.7305e-09	1	2.43874e-102	2.69923e-13
Looe, England	Loo10	H. gammarus	1	2.01146e-11	1	2.7618e-81	8.71494e-08
Looe, England	Loo11	H. gammarus	1	7.97906e-12	1	1.10503e-86	3.22628e-09
Looe, England	Loo12	H. gammarus	1	2.75255e-13	1	1.01193e-86	5.26257e-09
Looe, England	Loo13	H. gammarus	1	9.85198e-13	1	4.6504e-105	9.13025e-14
Looe, England	Loo14	H. gammarus	1	4.65463e-13	1	5.30749e-84	9.01724e-09
Looe, England	Loo15	H. gammarus	1	4.07027e-13	1	1.65209e-99	2.01473e-12
Looe, England	Loo16	H. gammarus	1	1.74978e-09	0.975797	2.85253e-57	0.0242026
Looe, England	Loo17	H. gammarus	1	2.92144e-10	1	2.6335e-90	3.41693e-10
Looe, England	Loo18	H. gammarus	1	9.54136e-10	0.999997	2.7458e-74	2.76039e-06
Looe, England	Loo19	H. gammarus	1	5.50866e-08	0.999947	3.73019e-73	5.27462e-05
Looe, England	Loo20	H. gammarus	1	4.10656e-14	1	6.25833e-81	1.33777e-07
Looe, England	Loo21	H. gammarus	1	4.644e-11	1	4.79887e-100	5.68185e-13
Looe, England	Loo22	H. gammarus	1	1.01105e-13	1	1.27377e-90	2.25517e-10
Looe, England	Loo23	H. gammarus	1	8.98225e-16	1	3.36463e-93	2.06239e-10
Looe, England	Loo24	H. gammarus	1	6.10125e-09	1	1.56919e-84	1.75462e-07
Looe, England	Loo25	H. gammarus	1	1.47228e-16	1	1.19922e-92	5.92919e-11
Looe, England	Loo26	H. gammarus	1	5.90504e-13	1	3.40384e-98	9.70486e-12
Looe, England	Loo27	H. gammarus	1	2.04877e-13	1	9.72561e-102	1.30821e-12
Looe, England	Loo28	H. gammarus	1	1.16342e-11	1	2.56894e-97	7.90454e-12
Looe, England	Loo29	H. gammarus	1	3.73812e-10	0.995269	1.16565e-61	0.00473095
Looe, England	Loo30	H. gammarus	1	6.81978e-18	1	5.6612e-95	1.76233e-11
Looe, England	Loo31	H. gammarus	1	1.15763e-12	1	8.62656e-86	1.97884e-09
Looe, England	Loo32	H. gammarus	1	1.08622e-11	0.999983	4.48219e-71	1.69292e-05
Looe, England	Loo33	H. gammarus	0.999991	9.16969e-06	0.999193	3.1667e-68	0.000807074
Looe, England	Loo34	H. gammarus	1	6.86518e-13	1	1.6906e-92	2.6615e-10
Looe, England	Loo35	H. gammarus	1	3.96687e-11	1	8.63332e-100	8.56612e-12
Looe, England	Loo36	H. gammarus	1	2.2633e-09	1	1.87373e-84	3.30367e-08
Île de Ré, France	Lro01	H. gammarus	0.999999	1.49051e-06	0.999989	5.20012e-75	1.0725e-05
Île de Ré, France	Lro02	H. gammarus	1	3.08385e-13	1	6.50458e-83	1.03872e-07
Île de Ré, France	Lro03	H. gammarus	1	3.23465e-11	0.999994	3.57265e-75	5.60988e-06
Île de Ré, France	Lro05	H. gammarus	1	9.56932e-11	1	3.92769e-99	7.61722e-12
Île de Ré, France	Lro06	H. gammarus	1	1.11945e-12	0.999996	8.49227e-75	4.33023e-06
Île de Ré, France	Lro07	H. gammarus	1	4.89575e-10	0.796629	1.56973e-58	0.203371
Île de Ré, France	Lro08	H. gammarus	1	2.8306e-14	1	9.94826e-87	2.33108e-09
Île de Ré, France	Lro09	H. gammarus	1	1.15828e-07	0.999983	7.23237e-73	1.70626e-05
Île de Ré, France	Lro10	H. gammarus	1	2.7969e-14	1	2.59589e-116	6.72075e-16
Île de Ré, France	Lro11	H. gammarus	0.99981	0.000189825	0.999971	2.3697e-73	2.88879e-05
Île de Ré, France	Lro12	H. gammarus	1	2.96076e-16	1	2.99372e-95	1.14313e-10
Île de Ré, France	Lro13	H. gammarus	1	5.5425e-12	1	1.41288e-81	4.06993e-07
Île de Ré, France	Lro14	H. gammarus	1	1.85774e-09	1	1.02439e-103	2.14037e-12
Île de Ré, France	Lro15	H. gammarus	1	3.16215e-11	1	1.36733e-95	1.43253e-10
Île de Ré, France	Lro16	H. gammarus	1	4.8396e-12	1	2.4113e-91	1.48903e-09
Île de Ré, France	Lro17	H. gammarus	1	1.97311e-14	1	4.85785e-94	8.11693e-11
Île de Ré, France	Lro18	H. gammarus	1	6.90023e-16	1	3.95295e-88	7.58485e-10
Île de Ré, France	Lro19	H. gammarus	0.99877	0.00123001	0.991836	9.14355e-65	0.00816373
Île de Ré, France	Lro20	H. gammarus	1	5.23101e-08	0.999782	1.55702e-65	0.000217514
Île de Ré, France	Lro21	H. gammarus	1	2.44512e-10	1	4.70348e-102	4.45182e-13
Île de Ré, France	Lro22	H. gammarus	0.999997	3.3789e-06	0.998518	4.11577e-68	0.0014822
Île de Ré, France	Lro23	H. gammarus	1	5.47129e-08	0.999997	2.14628e-75	2.88102e-06
Île de Ré, France	Lro24	H. gammarus	1	1.00693e-08	1	5.28355e-88	2.74652e-09
Île de Ré, France	Lro25	H. gammarus	1	1.23681e-10	0.99985	8.05808e-65	0.000150042
Île de Ré, France	Lro26	H. gammarus	0.999997	3.34492e-06	0.999999	2.54184e-71	1.01255e-06
Île de Ré, France	Lro27	H. gammarus	1	5.12427e-11	1	2.98759e-91	1.71745e-10
Île de Ré, France	Lro28	H. gammarus	1	1.24749e-09	1	2.92242e-82	2.15388e-07
Île de Ré, France	Lro29	H. gammarus	1	7.19507e-14	1	1.39658e-92	2.50618e-10
Île de Ré, France	Lro30	H. gammarus	1	2.21253e-08	1	6.68333e-97	2.55675e-11
Île de Ré, France	Lro31	H. gammarus	1	3.60897e-13	1	5.76867e-114	6.33874e-16
Île de Ré, France	Lro32	H. gammarus	1	4.61933e-13	1	2.2068e-92	1.68673e-10
Île de Ré, France	Lro33	H. gammarus	1	4.60296e-11	0.999945	1.35914e-71	5.47604e-05
Llyn Peninsula, Wales	Lyn01	H. gammarus	1	9.23591e-14	1	2.2041e-101	3.80959e-13
Llyn Peninsula, Wales	Lyn02	H. gammarus	1	1.05273e-12	1	1.16706e-87	4.8615e-09
Llyn Peninsula, Wales	Lyn03	H. gammarus	0.999995	5.36038e-06	0.999989	1.02799e-75	1.14782e-05
Llyn Peninsula, Wales	Lyn05	H. gammarus	1	2.46763e-10	0.999995	7.70924e-78	4.9003e-06
Llyn Peninsula, Wales	Lyn06	H. gammarus	1	3.30607e-11	1	1.06279e-89	1.31608e-09
Llyn Peninsula, Wales	Lyn07	H. gammarus	1	2.3069e-13	1	2.32077e-88	1.4395e-08
Llyn Peninsula, Wales	Lyn08	H. gammarus	0.999999	9.7135e-07	0.999995	6.83837e-79	5.40197e-06
Llyn Peninsula, Wales	Lyn09	H. gammarus	1	1.53346e-09	1	3.11698e-83	1.20809e-07
Llyn Peninsula, Wales	Lyn10	H. gammarus	1	1.13192e-08	1	2.57366e-89	8.75591e-09
Llyn Peninsula, Wales	Lyn11	H. gammarus	1	3.15374e-12	1	1.42624e-93	4.32116e-11
Llyn Peninsula, Wales	Lyn12	H. gammarus	1	3.43467e-18	1	2.86324e-100	8.78408e-13
Llyn Peninsula, Wales	Lyn13	H. gammarus	1	3.97289e-09	1	1.30737e-83	4.24111e-08
Llyn Peninsula, Wales	Lyn14	H. gammarus	1	6.72231e-10	1	1.08533e-95	1.15246e-10
Llyn Peninsula, Wales	Lyn16	H. gammarus	1	2.05741e-12	1	3.87255e-82	4.3419e-07
Llyn Peninsula, Wales	Lyn17	H. gammarus	1	2.70327e-13	1	2.82837e-85	2.70997e-08
Llyn Peninsula, Wales	Lyn18	H. gammarus	1	6.41801e-16	1	5.15928e-100	2.82148e-12
Llyn Peninsula, Wales	Lyn19	H. gammarus	1	1.04704e-12	1	1.1924e-88	4.92599e-09
Llyn Peninsula, Wales	Lyn20	H. gammarus	1	5.98593e-14	1	6.39891e-99	9.94661e-12
Llyn Peninsula, Wales	Lyn21	H. gammarus	1	4.07481e-08	1	1.29816e-87	9.16497e-09
Llyn Peninsula, Wales	Lyn22	H. gammarus	1	1.64122e-13	1	2.00078e-88	4.9866e-09
Llyn Peninsula, Wales	Lyn23	H. gammarus	1	2.16923e-11	1	4.02542e-91	1.12052e-09
Llyn Peninsula, Wales	Lyn24	H. gammarus	1	1.39794e-10	1	2.157e-101	1.01885e-12
Llyn Peninsula, Wales	Lyn25	H. gammarus	1	1.81209e-11	1	2.05739e-85	1.71909e-08
Llyn Peninsula, Wales	Lyn26	H. gammarus	1	2.69389e-12	1	1.88469e-89	2.5853e-09
Llyn Peninsula, Wales	Lyn27	H. gammarus	1	6.31894e-12	1	5.18142e-85	5.35586e-09
Llyn Peninsula, Wales	Lyn28	H. gammarus	1	1.17934e-14	1	7.07306e-104	1.37265e-13
Llyn Peninsula, Wales	Lyn29	H. gammarus	1	3.99412e-07	1	4.98396e-81	1.46904e-07
Llyn Peninsula, Wales	Lyn30	H. gammarus	1	9.83415e-08	0.999922	6.96981e-72	7.84202e-05
Llyn Peninsula, Wales	Lyn31	H. gammarus	1	7.34637e-12	1	3.26681e-103	5.74307e-13
Llyn Peninsula, Wales	Lyn32	H. gammarus	1	2.60724e-10	1	1.8756e-80	3.9843e-07
Llyn Peninsula, Wales	Lyn33	H. gammarus	1	5.81363e-11	1	1.48095e-90	1.29128e-09
Llyn Peninsula, Wales	Lyn34	H. gammarus	1	2.31572e-17	1	3.60966e-99	3.62141e-12
Llyn Peninsula, Wales	Lyn35	H. gammarus	1	2.88506e-15	1	7.38453e-117	1.09088e-16
Llyn Peninsula, Wales	Lyn36	H. gammarus	1	9.08125e-14	1	1.71322e-82	7.19811e-08
Lysekil, Sweden	Lys01	H. gammarus	1	1.46266e-13	1	2.94731e-90	9.87292e-10
Lysekil, Sweden	Lys02	H. gammarus	1	4.76564e-14	1	2.13105e-89	2.20193e-09
Lysekil, Sweden	Lys03	H. gammarus	1	3.089e-09	1	1.94888e-82	6.44133e-08
Lysekil, Sweden	Lys04	H. gammarus	1	2.94418e-10	0.999982	2.22782e-73	1.84051e-05
Lysekil, Sweden	Lys05	H. gammarus	1	2.22567e-14	1	9.62573e-84	8.04054e-09
Lysekil, Sweden	Lys06	H. gammarus	1	6.0121e-14	1	5.01401e-92	2.6735e-10
Lysekil, Sweden	Lys07	H. gammarus	1	2.38392e-08	0.999984	3.1028e-71	1.58711e-05
Lysekil, Sweden	Lys08	H. gammarus	1	9.7488e-09	0.999995	9.32126e-75	5.00251e-06
Lysekil, Sweden	Lys09	H. gammarus	1	2.21504e-12	1	3.60939e-84	1.30618e-08
Lysekil, Sweden	Lys10	H. gammarus	1	2.25193e-12	1	1.61243e-92	3.33876e-10
Lysekil, Sweden	Lys11	H. gammarus	1	1.36948e-08	0.999952	2.59801e-71	4.7968e-05
Lysekil, Sweden	Lys12	H. gammarus	1	4.74686e-14	1	1.56381e-82	1.85294e-08
Lysekil, Sweden	Lys13	H. gammarus	1	3.95708e-12	1	1.1683e-92	4.15568e-11
Lysekil, Sweden	Lys14	H. gammarus	1	4.63803e-13	1	8.66964e-82	2.86903e-07
Lysekil, Sweden	Lys15	H. gammarus	1	3.81011e-16	1	2.95409e-94	3.07154e-11
Lysekil, Sweden	Lys16	H. gammarus	0.999999	1.48647e-06	0.997217	1.39769e-65	0.00278274
Lysekil, Sweden	Lys17	H. gammarus	1	7.86968e-12	1	2.48086e-91	6.93343e-10
Lysekil, Sweden	Lys18	H. gammarus	1	2.17537e-13	1	6.90393e-85	7.18493e-09
Lysekil, Sweden	Lys19	H. gammarus	1	2.46653e-15	1	4.09566e-90	3.44562e-10
Lysekil, Sweden	Lys20	H. gammarus	1	1.21195e-08	0.999993	1.87689e-71	7.33749e-06
Lysekil, Sweden	Lys21	H. gammarus	0.999895	0.00010533	0.999998	4.56144e-78	1.96285e-06
Lysekil, Sweden	Lys22	H. gammarus	1	2.41622e-09	1	3.09581e-85	5.83168e-09
Lysekil, Sweden	Lys23	H. gammarus	1	9.55314e-09	1	6.48634e-84	3.20286e-08
Lysekil, Sweden	Lys24	H. gammarus	1	2.19698e-12	1	6.68186e-86	1.47816e-08
Lysekil, Sweden	Lys25	H. gammarus	1	5.84178e-19	1	7.74989e-101	1.10946e-12
Lysekil, Sweden	Lys26	H. gammarus	1	7.41105e-15	1	1.41599e-84	3.16012e-09
Lysekil, Sweden	Lys27	H. gammarus	1	2.92194e-09	1	1.87435e-89	7.51941e-10
Lysekil, Sweden	Lys28	H. gammarus	1	7.75543e-17	1	3.04083e-89	6.23784e-10
Lysekil, Sweden	Lys29	H. gammarus	1	8.04124e-12	1	1.11059e-94	9.37092e-11
Lysekil, Sweden	Lys30	H. gammarus	1	7.50417e-12	1	5.35774e-83	1.31722e-08
Lysekil, Sweden	Lys31	H. gammarus	1	6.27274e-08	1	8.61477e-81	1.39953e-07
Lysekil, Sweden	Lys32	H. gammarus	1	5.6147e-10	1	2.90697e-84	1.17093e-08
Lysekil, Sweden	Lys33	H. gammarus	1	8.69362e-14	1	1.7444e-97	5.47556e-12
Lysekil, Sweden	Lys34	H. gammarus	0.999999	1.3562e-06	1	1.87122e-80	3.24079e-07
Lysekil, Sweden	Lys49	H. gammarus	1	5.42699e-13	1	9.1723e-92	4.82863e-10
Lysekil, Sweden	Lys50	H. gammarus	1	2.32148e-13	1	6.38339e-96	1.66319e-10
Malpeque, PEI, Canada	Mal54	H.americanus	2.67412e-12	1	1.57693e-38	1	7.69194e-15
Malpeque, PEI, Canada	Mal55	H.americanus	1.83314e-13	1	1.10585e-42	1	1.16763e-16
Malpeque, PEI, Canada	Mal56	H.americanus	1.83314e-13	1	7.10563e-42	1	3.37523e-16
Mullet, Ireland	Mul01	H. gammarus	1	7.34637e-12	1	3.74877e-91	2.73983e-10
Mullet, Ireland	Mul02	H. gammarus	1	2.44315e-13	1	5.28198e-96	7.49112e-11
Mullet, Ireland	Mul04	H. gammarus	1	1.84689e-15	1	1.9166e-95	1.30374e-10
Mullet, Ireland	Mul05	H. gammarus	1	1.74391e-10	0.999734	2.57564e-70	0.000266265
Mullet, Ireland	Mul07	H. gammarus	1	9.18899e-11	1	4.77173e-81	4.09408e-08
Mullet, Ireland	Mul09	H. gammarus	1	2.31499e-10	1	2.40006e-82	4.6159e-07
Mullet, Ireland	Mul11	H. gammarus	1	2.15179e-11	1	8.5212e-97	7.53888e-11
Mullet, Ireland	Mul12	H. gammarus	1	6.06617e-09	1	2.63895e-99	1.6943e-11
Mullet, Ireland	Mul13	H. gammarus	1	4.52763e-08	1	5.92597e-88	1.0418e-08
Mullet, Ireland	Mul14	H. gammarus	1	8.05863e-11	1	1.80392e-112	4.85181e-15
Mullet, Ireland	Mul15	H. gammarus	0.999996	3.85945e-06	0.996164	7.72616e-65	0.00383551
Mullet, Ireland	Mul16	H. gammarus	1	7.74802e-13	1	1.47807e-110	1.47121e-14
Mullet, Ireland	Mul17	H. gammarus	1	2.77371e-13	1	2.25987e-93	7.35088e-11
Mullet, Ireland	Mul18	H. gammarus	1	6.92648e-13	1	3.51019e-90	2.58911e-09
Mullet, Ireland	Mul19	H. gammarus	1	7.23984e-16	1	1.88271e-96	3.33186e-11
Mullet, Ireland	Mul20	H. gammarus	1	1.38022e-09	1	3.29454e-100	1.00321e-12
Mullet, Ireland	Mul21	H. gammarus	1	1.55458e-10	1	1.9345e-99	6.21374e-12
Mullet, Ireland	Mul22	H. gammarus	1	1.12626e-09	1	1.07758e-92	4.88266e-10
Mullet, Ireland	Mul24	H. gammarus	1	1.41157e-09	0.999965	8.74858e-73	3.4766e-05
Mullet, Ireland	Mul25	H. gammarus	1	1.32934e-10	1	3.07351e-91	8.29718e-10
Mullet, Ireland	Mul26	H. gammarus	1	5.64904e-08	1	2.34345e-82	6.22624e-10
Mullet, Ireland	Mul28	H. gammarus	1	2.28408e-15	1	1.14759e-86	1.35492e-08
Mullet, Ireland	Mul29	H. gammarus	1	5.42724e-11	1	7.27321e-96	4.88843e-11
Mullet, Ireland	Mul30	H. gammarus	1	1.49956e-09	1	4.46127e-92	1.37581e-10
Mullet, Ireland	Mul31	H. gammarus	1	2.93027e-13	1	2.35573e-88	8.70078e-09
Mullet, Ireland	Mul32	H. gammarus	1	2.86801e-09	0.999999	2.69853e-78	5.08711e-07
Mullet, Ireland	Mul33	H. gammarus	1	9.80253e-10	1	1.30354e-87	1.92512e-08
Mullet, Ireland	Mul34	H. gammarus	0.999996	4.32275e-06	0.998506	4.51487e-68	0.00149369
Mullet, Ireland	Mul35	H. gammarus	1	3.66919e-15	1	8.29643e-101	3.60092e-13
Mullet, Ireland	Mul36	H. gammarus	1	2.05877e-11	1	1.10918e-90	5.04387e-10
Mullet, Ireland	Mul37	H. gammarus	1	1.00154e-10	1	1.30704e-91	3.87067e-10
Mullet, Ireland	Mul38	H. gammarus	1	4.59694e-09	1	5.18282e-82	3.95025e-07
Mullet, Ireland	Mul39	H. gammarus	1	2.81129e-14	1	2.64224e-89	7.68695e-10
Mullet, Ireland	Mul40	H. gammarus	1	8.1292e-16	1	1.67163e-84	2.9047e-08
Mullet, Ireland	Mul41	H. gammarus	1	8.91953e-13	1	1.06115e-86	2.91858e-09
Mullet, Ireland	Mul42	H. gammarus	1	1.15414e-12	1	2.69047e-85	4.05857e-08
Musquodoboit, NS, Canada	Mus50	H.americanus	1.83314e-13	1	5.29502e-42	1	3.4586e-16
Musquodoboit, NS, Canada	Mus52	H.americanus	1.83314e-13	1	2.66121e-43	1	5.62803e-17
Musquodoboit, NS, Canada	Mus53	H.americanus	1.83314e-13	1	1.57266e-43	1	4.54104e-17
Oosterschelde, Holland	Oos01	H. gammarus	1	1.12314e-16	1	6.65574e-80	3.6493e-07
Oosterschelde, Holland	Oos02	H. gammarus	1	8.70769e-12	1	5.04058e-99	5.00581e-12
Oosterschelde, Holland	Oos03	H. gammarus	1	5.43511e-13	1	2.43365e-87	6.36506e-09
Oosterschelde, Holland	Oos04	H. gammarus	1	8.6965e-14	1	9.56099e-89	1.8064e-09
Oosterschelde, Holland	Oos05	H. gammarus	1	2.40611e-16	1	2.32824e-101	2.62507e-13
Oosterschelde, Holland	Oos06	H. gammarus	1	1.57654e-15	0.999996	2.72256e-74	3.58213e-06
Oosterschelde, Holland	Oos07	H. gammarus	1	1.06384e-10	1	1.25957e-83	5.31387e-08
Oosterschelde, Holland	Oos08	H. gammarus	1	2.22867e-14	1	1.96708e-86	1.60911e-08
Oosterschelde, Holland	Oos09	H. gammarus	1	5.95745e-11	1	1.56544e-86	5.59234e-09
Oosterschelde, Holland	Oos10	H. gammarus	1	4.33498e-13	1	1.73863e-79	3.08761e-07
Oosterschelde, Holland	Oos11	H. gammarus	1	2.40452e-16	1	6.05051e-87	1.65091e-09
Oosterschelde, Holland	Oos12	H. gammarus	1	3.13211e-15	1	3.08704e-92	3.33295e-11
Oosterschelde, Holland	Oos13	H. gammarus	1	5.36806e-11	1	4.6063e-88	3.23521e-09
Oosterschelde, Holland	Oos14	H. gammarus	1	2.97754e-14	1	2.17037e-86	4.27379e-09
Oosterschelde, Holland	Oos15	H. gammarus	1	8.66738e-14	0.999995	1.51536e-73	5.38162e-06
Oosterschelde, Holland	Oos16	H. gammarus	1	1.10376e-08	1	3.10873e-79	4.0304e-07
Oosterschelde, Holland	Oos17	H. gammarus	1	4.05584e-09	1	1.11929e-82	3.69136e-08
Oosterschelde, Holland	Oos18	H. gammarus	1	2.42112e-13	1	2.54898e-82	3.08739e-08
Oosterschelde, Holland	Oos19	H. gammarus	1	2.80913e-14	1	2.05313e-102	1.27079e-13
Oosterschelde, Holland	Oos20	H. gammarus	1	1.40328e-09	0.99998	1.2921e-72	2.0161e-05
Oosterschelde, Holland	Oos21	H. gammarus	1	5.43769e-10	0.999997	4.80741e-76	2.54681e-06
Oosterschelde, Holland	Oos22	H. gammarus	1	3.63411e-10	1	4.62075e-93	1.19374e-10
Oosterschelde, Holland	Oos23	H. gammarus	1	1.56854e-12	1	7.8337e-92	1.13782e-10
Oosterschelde, Holland	Oos24	H. gammarus	1	1.18397e-10	0.999726	3.42274e-69	0.000274495
Oosterschelde, Holland	Oos25	H. gammarus	1	2.49672e-15	1	2.83039e-97	2.40163e-11
Oosterschelde, Holland	Oos26	H. gammarus	1	6.54023e-14	1	9.34736e-88	2.56975e-09
Oosterschelde, Holland	Oos27	H. gammarus	1	1.25522e-07	1	6.44233e-83	6.78616e-08
Oosterschelde, Holland	Oos28	H. gammarus	1	4.99324e-10	0.999999	1.76872e-77	7.86415e-07
Oosterschelde, Holland	Oos29	H. gammarus	1	2.55138e-09	1	7.18405e-80	1.2834e-07
Oosterschelde, Holland	Oos30	H. gammarus	1	1.78646e-16	1	2.75813e-85	1.02424e-08
Oosterschelde, Holland	Oos31	H. gammarus	1	2.68632e-14	0.999546	1.43913e-64	0.00045427
Oosterschelde, Holland	Oos32	H. gammarus	1	5.99665e-15	1	1.83141e-96	3.61491e-11
Oosterschelde, Holland	Oos33	H. gammarus	1	9.23591e-14	1	4.21583e-93	2.24417e-10
Oosterschelde, Holland	Oos34	H. gammarus	1	3.90605e-10	1	1.19981e-95	1.73641e-11
Oosterschelde, Holland	Oos35	H. gammarus	1	2.52908e-13	1	5.53715e-107	2.01973e-14
Oosterschelde, Holland	Oos36	H. gammarus	1	9.6439e-12	1	5.46995e-100	3.70159e-12
Oosterschelde, Holland	Oos37	H. gammarus	1	2.34303e-15	1	3.55489e-97	3.12176e-12
Oosterschelde, Holland	Oos38	H. gammarus	1	5.93151e-11	1	5.15418e-94	1.02412e-10
Oosterschelde, Holland	Oos39	H. gammarus	1	2.03323e-13	1	2.98788e-101	5.72598e-13
Oosterschelde, Holland	Oos40	H. gammarus	1	1.79835e-11	1	8.75263e-79	3.44542e-07
Orkney Isles, Scotland	Ork17_01	H. gammarus	1	2.87127e-13	1	3.78481e-94	2.22648e-11
Orkney Isles, Scotland	Ork17_02	H. gammarus	1	3.398e-11	1	6.67564e-89	2.78313e-09
Orkney Isles, Scotland	Ork17_03	H. gammarus	1	3.37242e-07	0.992857	8.513e-66	0.00714271
Orkney Isles, Scotland	Ork17_04	H. gammarus	1	7.75976e-12	1	4.95487e-102	7.61558e-13
Orkney Isles, Scotland	Ork17_05	H. gammarus	1	4.63803e-13	1	5.6305e-108	6.18125e-14
Orkney Isles, Scotland	Ork17_06	H. gammarus	1	4.88397e-11	1	1.35353e-99	1.12028e-11
Orkney Isles, Scotland	Ork17_07	H. gammarus	1	9.59557e-13	1	9.19858e-91	1.588e-09
Orkney Isles, Scotland	Ork17_08	H. gammarus	1	2.2588e-11	1	1.75139e-92	2.17002e-10
Orkney Isles, Scotland	Ork17_09	H. gammarus	1	9.57143e-16	1	8.47476e-109	1.90833e-14
Orkney Isles, Scotland	Ork17_10	H. gammarus	1	1.54582e-12	0.999992	1.87731e-71	8.28256e-06
Orkney Isles, Scotland	Ork17_11	H. gammarus	1	1.00535e-15	1	1.94045e-107	3.0803e-14
Orkney Isles, Scotland	Ork17_12	H. gammarus	0.875	0.125	0.99702	1.12752e-64	0.00298034
Orkney Isles, Scotland	Ork17_13	H. gammarus	1	7.82691e-13	1	2.34604e-96	1.36847e-11
Orkney Isles, Scotland	Ork17_14	H. gammarus	0.999973	2.6528e-05	0.999999	5.58433e-80	9.39696e-07
Orkney Isles, Scotland	Ork17_15	H. gammarus	1	2.31572e-17	1	1.29021e-114	4.00596e-16
Orkney Isles, Scotland	Ork17_16	H. gammarus	1	2.82916e-16	1	2.21556e-102	1.20466e-13
Orkney Isles, Scotland	Ork17_17	H. gammarus	1	1.47198e-12	1	4.36451e-94	3.51088e-11
Orkney Isles, Scotland	Ork17_18	H. gammarus	1	1.18384e-09	0.997441	1.41233e-65	0.00255897
Orkney Isles, Scotland	Ork17_19	H. gammarus	1	3.46461e-10	1	2.2918e-96	2.93619e-11
Orkney Isles, Scotland	Ork17_20	H. gammarus	1	4.35667e-12	1	7.56193e-86	1.70997e-08
Orkney Isles, Scotland	Ork17_21	H. gammarus	1	2.93686e-12	1	1.31632e-83	3.96437e-08
Orkney Isles, Scotland	Ork17_22	H. gammarus	1	3.03896e-13	1	2.37242e-86	1.44494e-08
Orkney Isles, Scotland	Ork17_23	H. gammarus	1	1.51665e-15	1	1.6996e-78	3.46618e-07
Orkney Isles, Scotland	Ork17_24	H. gammarus	1	1.21108e-11	1	2.83032e-108	8.96354e-14
Orkney Isles, Scotland	Ork17_25	H. gammarus	1	2.26857e-11	0.999996	7.86096e-77	4.38459e-06
Orkney Isles, Scotland	Ork17_26	H. gammarus	1	2.40549e-10	1	1.76494e-83	2.73025e-08
Orkney Isles, Scotland	Ork17_27	H. gammarus	1	1.48432e-10	1	2.63471e-78	3.52911e-07
Orkney Isles, Scotland	Ork17_28	H. gammarus	1	3.29698e-12	1	4.86828e-80	7.41635e-08
Orkney Isles, Scotland	Ork17_29	H. gammarus	1	4.5323e-09	0.999917	6.4418e-67	8.30535e-05
Orkney Isles, Scotland	Ork17_30	H. gammarus	0.999999	1.22624e-06	0.999935	1.56887e-71	6.47451e-05
Orkney Isles, Scotland	Ork17_31	H. gammarus	1	3.89593e-15	1	1.91793e-106	6.12898e-14
Orkney Isles, Scotland	Ork17_32	H. gammarus	1	4.5323e-09	0.999879	1.28074e-66	0.000120597
Orkney Isles, Scotland	Ork17_33	H. gammarus	1	1.21489e-13	1	4.21959e-98	1.52609e-11
Orkney Isles, Scotland	Ork17_34	H. gammarus	0.999999	7.78703e-07	0.997664	4.28807e-66	0.00233571
Orkney Isles, Scotland	Ork17_35	H. gammarus	1	1.23522e-12	1	9.01604e-98	1.15632e-11
Orkney Isles, Scotland	Ork17_36	H. gammarus	1	1.13781e-17	1	1.52808e-109	2.92228e-15
Padstow, England	Pad01	H. gammarus	0.998929	0.00107066	0.999845	2.05144e-72	0.000154782
Padstow, England	Pad02	H. gammarus	1	2.96076e-16	1	7.73078e-105	1.93579e-13
Padstow, England	Pad03	H. gammarus	1	1.41003e-11	1	2.39405e-102	4.75525e-13
Padstow, England	Pad04	H. gammarus	1	1.153e-15	1	4.76639e-109	3.50062e-14
Padstow, England	Pad05	H. gammarus	1	3.76038e-09	0.999994	5.85829e-78	5.64493e-06
Padstow, England	Pad06	H. gammarus	1	5.25703e-12	1	3.24819e-101	1.35742e-12
Padstow, England	Pad07	H. gammarus	1	4.45251e-10	1	1.20736e-87	6.98243e-09
Padstow, England	Pad08	H. gammarus	1	7.20968e-18	1	7.71012e-100	6.57612e-13
Padstow, England	Pad09	H. gammarus	1	1.75438e-14	1	1.03354e-109	8.19323e-15
Padstow, England	Pad10	H. gammarus	1	2.69115e-07	1	5.3569e-81	2.54853e-07
Padstow, England	Pad11	H. gammarus	1	5.12427e-11	1	1.3579e-82	3.84951e-08
Padstow, England	Pad12	H. gammarus	1	6.22253e-15	1	1.19061e-105	6.47361e-14
Padstow, England	Pad13	H. gammarus	1	2.99091e-16	1	2.19879e-99	5.99241e-12
Padstow, England	Pad14	H. gammarus	1	1.21835e-10	1	1.00851e-88	6.182e-10
Padstow, England	Pad15	H. gammarus	1	1.9398e-13	1	6.32291e-84	9.3499e-09
Padstow, England	Pad16	H. gammarus	1	3.66196e-13	1	9.44999e-82	2.03524e-07
Padstow, England	Pad17	H. gammarus	1	9.01561e-14	1	1.52919e-86	3.1154e-09
Padstow, England	Pad18	H. gammarus	1	8.09349e-13	1	1.48005e-85	5.22745e-09
Padstow, England	Pad19	H. gammarus	1	9.13904e-12	1	5.26351e-88	1.22613e-09
Padstow, England	Pad20	H. gammarus	1	8.15572e-11	1	3.22104e-100	9.57539e-13
Padstow, England	Pad21	H. gammarus	1	6.47293e-11	1	2.00779e-80	4.35037e-07
Padstow, England	Pad22	H. gammarus	0.999944	5.62145e-05	1	1.14308e-82	2.19488e-07
Padstow, England	Pad23	H. gammarus	1	1.85245e-08	1	8.21798e-83	5.97459e-08
Padstow, England	Pad24	H. gammarus	1	1.6171e-11	1	1.14566e-92	3.2462e-10
Padstow, England	Pad25	H. gammarus	1	9.51172e-12	1	7.01743e-106	1.1024e-13
Padstow, England	Pad26	H. gammarus	1	2.19026e-10	1	2.92292e-89	6.84792e-09
Padstow, England	Pad27	H. gammarus	1	2.1584e-11	1	1.45347e-90	6.23734e-10
Padstow, England	Pad28	H. gammarus	1	1.48015e-12	1	1.16683e-98	2.10642e-12
Padstow, England	Pad29	H. gammarus	1	3.10513e-14	1	1.03629e-92	2.97689e-10
Padstow, England	Pad30	H. gammarus	1	6.38485e-11	1	5.8885e-87	1.68099e-08
Padstow, England	Pad31	H. gammarus	1	1.15414e-12	1	4.6743e-82	1.45845e-07
Padstow, England	Pad32	H. gammarus	1	5.66869e-15	1	4.89986e-90	2.88749e-10
Padstow, England	Pad33	H. gammarus	1	9.50441e-14	1	3.61881e-94	1.90438e-10
Padstow, England	Pad34	H. gammarus	1	1.16824e-11	1	9.67465e-89	4.85965e-10
Padstow, England	Pad35	H. gammarus	1	3.12627e-10	1	9.65483e-96	1.06712e-10
Padstow, England	Pad36	H. gammarus	1	6.35438e-12	1	6.4245e-100	8.49781e-12
Pembroke, Wales	Pem01	H. gammarus	1	5.25219e-13	1	3.26904e-91	7.90882e-10
Pembroke, Wales	Pem02	H. gammarus	1	5.64353e-12	1	3.0282e-96	1.11334e-11
Pembroke, Wales	Pem03	H. gammarus	1	1.16432e-12	1	1.32088e-86	2.49999e-08
Pembroke, Wales	Pem04	H. gammarus	1	2.97211e-14	1	2.46169e-112	1.1498e-15
Pembroke, Wales	Pem05	H. gammarus	1	2.66132e-12	1	8.59922e-100	5.03038e-12
Pembroke, Wales	Pem06	H. gammarus	1	1.7586e-08	1	3.11695e-97	8.87095e-11
Pembroke, Wales	Pem07	H. gammarus	1	1.58743e-12	1	1.96082e-93	1.05279e-10
Pembroke, Wales	Pem08	H. gammarus	1	6.88267e-08	1	1.54338e-89	1.04185e-09
Pembroke, Wales	Pem09	H. gammarus	0.999981	1.87234e-05	0.999428	5.91497e-69	0.000571987
Pembroke, Wales	Pem10	H. gammarus	1	7.45762e-12	1	2.26741e-91	1.27398e-09
Pembroke, Wales	Pem11	H. gammarus	1	2.39011e-12	1	2.84571e-86	8.81535e-09
Pembroke, Wales	Pem15	H. gammarus	1	1.13725e-13	1	4.41408e-91	4.10625e-10
Pembroke, Wales	Pem16	H. gammarus	1	2.43957e-12	1	1.38075e-100	1.03776e-12
Pembroke, Wales	Pem17	H. gammarus	1	2.38364e-11	1	1.10293e-90	4.12268e-10
Pembroke, Wales	Pem18	H. gammarus	1	1.47935e-11	1	6.10035e-92	1.63153e-10
Pembroke, Wales	Pem19	H. gammarus	1	1.09646e-13	1	3.05856e-93	6.16191e-10
Pembroke, Wales	Pem20	H. gammarus	1	1.12805e-16	1	1.01769e-93	1.69946e-10
Pembroke, Wales	Pem21	H. gammarus	1	2.32703e-15	1	3.96831e-78	2.8401e-07
Pembroke, Wales	Pem22	H. gammarus	1	6.39118e-12	1	6.23626e-99	3.10959e-11
Pembroke, Wales	Pem23	H. gammarus	1	2.05201e-07	1	4.42192e-79	4.27728e-07
Pembroke, Wales	Pem24	H. gammarus	1	1.12092e-09	1	3.96495e-101	8.0865e-13
Pembroke, Wales	Pem25	H. gammarus	1	1.56854e-12	1	2.05007e-85	2.63501e-09
Pembroke, Wales	Pem26	H. gammarus	1	1.61125e-09	1	6.44044e-88	1.51504e-09
Pembroke, Wales	Pem27	H. gammarus	1	4.81105e-11	0.999995	3.27294e-74	4.88455e-06
Pembroke, Wales	Pem28	H. gammarus	1	4.17604e-12	1	4.95814e-93	3.08558e-10
Pembroke, Wales	Pem29	H. gammarus	1	1.56533e-15	1	1.86892e-91	3.94124e-10
Pembroke, Wales	Pem30	H. gammarus	1	1.93106e-13	1	5.43857e-89	1.31445e-09
Pembroke, Wales	Pem31	H. gammarus	1	1.68662e-11	1	1.85955e-104	5.83139e-13
Pembroke, Wales	Pem32	H. gammarus	1	1.97801e-10	0.999997	9.73791e-78	3.36917e-06
Pembroke, Wales	Pem33	H. gammarus	1	1.14476e-10	1	8.16059e-90	7.97743e-09
Pembroke, Wales	Pem34	H. gammarus	1	3.36716e-11	1	3.04892e-84	1.36621e-08
Pembroke, Wales	Pem35	H. gammarus	1	3.2403e-11	1	1.43093e-82	1.89602e-07
Pembroke, Wales	Pem36	H. gammarus	1	1.59537e-11	1	3.16983e-94	7.16608e-11
Pembroke, Wales	Pem37	H. gammarus	1	1.95203e-09	1	1.22699e-90	9.04402e-10
Pembroke, Wales	Pem38	H. gammarus	1	7.05566e-15	1	9.10352e-90	9.01e-10
Pembroke, Wales	Pem39	H. gammarus	1	1.69232e-11	0.999999	7.4021e-80	8.80231e-07
Sardinia, Italy	Sar17_01	H. gammarus	1	6.93159e-11	0.999992	7.74546e-73	8.18606e-06
Sardinia, Italy	Sar17_02	H. gammarus	1	3.68227e-08	1	6.74247e-83	4.02571e-07
Sardinia, Italy	Sar17_03	H. gammarus	1	1.28151e-10	0.999998	3.8602e-79	1.59146e-06
Sardinia, Italy	Sar17_04	H. gammarus	1	4.72998e-08	0.998794	7.27311e-67	0.00120592
Sardinia, Italy	Sar17_05	H. gammarus	0.999997	2.52911e-06	0.999974	4.16399e-75	2.58844e-05
Sardinia, Italy	Sar17_06	H. gammarus	1	4.59267e-14	1	9.18209e-101	3.20433e-12
Sardinia, Italy	Sar17_07	H. gammarus	1	2.94433e-10	1	2.07042e-78	4.0156e-07
Sardinia, Italy	Sar17_08	H. gammarus	0.999994	6.41564e-06	0.990563	1.61567e-61	0.0094365
Sardinia, Italy	Sar17_09	H. gammarus	1	7.58963e-11	1	8.64488e-82	1.28622e-07
Sardinia, Italy	Sar17_10	H. gammarus	1	8.61565e-13	0.999984	9.68758e-72	1.55074e-05
Sardinia, Italy	Sar17_11	H. gammarus	1	2.87498e-11	0.999998	3.12736e-71	1.75781e-06
Sardinia, Italy	Sar17_12	H. gammarus	1	3.66236e-10	0.999999	4.4682e-77	1.25483e-06
Sardinia, Italy	Sar17_13	H. gammarus	1	3.24861e-09	0.999929	5.51335e-73	7.0667e-05
Sardinia, Italy	Sar17_14	H. gammarus	1	5.84037e-11	0.999985	8.7828e-75	1.53892e-05
Sardinia, Italy	Sar17_15	H. gammarus	0.999995	5.27888e-06	0.999996	5.07952e-73	3.8626e-06
Shoreham-by-sea, England	Sbs01	H. gammarus	1	3.59101e-14	1	2.19808e-82	1.15502e-08
Shoreham-by-sea, England	Sbs02	H. gammarus	1	2.96239e-12	1	4.75625e-94	1.92144e-10
Shoreham-by-sea, England	Sbs03	H. gammarus	1	3.52747e-12	1	1.53366e-90	1.25544e-09
Shoreham-by-sea, England	Sbs04	H. gammarus	1	6.45071e-11	1	4.39334e-96	6.79363e-11
Shoreham-by-sea, England	Sbs05	H. gammarus	1	2.31102e-13	1	1.42376e-86	1.10444e-08
Shoreham-by-sea, England	Sbs06	H. gammarus	1	1.7101e-11	0.999999	1.47538e-77	5.10524e-07
Shoreham-by-sea, England	Sbs07	H. gammarus	1	4.02799e-11	1	7.46059e-113	1.85982e-15
Shoreham-by-sea, England	Sbs08	H. gammarus	1	3.30251e-11	0.999976	6.46731e-74	2.38951e-05
Shoreham-by-sea, England	Sbs09	H. gammarus	1	4.72709e-17	1	9.06775e-100	1.24984e-11
Shoreham-by-sea, England	Sbs10	H. gammarus	1	2.93686e-12	1	1.58687e-91	1.94575e-10
Shoreham-by-sea, England	Sbs11	H. gammarus	1	1.12803e-11	1	7.17667e-83	1.26677e-08
Shoreham-by-sea, England	Sbs12	H. gammarus	1	3.56638e-17	1	1.69945e-89	1.97101e-09
Shoreham-by-sea, England	Sbs13	H. gammarus	1	3.94406e-13	1	1.46297e-101	3.3069e-12
Shoreham-by-sea, England	Sbs14	H. gammarus	1	2.35957e-12	1	1.71727e-91	8.91297e-10
Shoreham-by-sea, England	Sbs15	H. gammarus	1	7.98684e-12	0.999994	3.01772e-73	5.99373e-06
Shoreham-by-sea, England	Sbs16	H. gammarus	1	5.77519e-16	1	4.31622e-109	1.69819e-14
Shoreham-by-sea, England	Sbs17	H. gammarus	1	4.62164e-10	1	5.15568e-91	7.84631e-10
Shoreham-by-sea, England	Sbs18	H. gammarus	1	1.24447e-09	1	2.65938e-81	2.46794e-07
Shoreham-by-sea, England	Sbs19	H. gammarus	1	2.37765e-11	1	1.10624e-82	9.94729e-08
Shoreham-by-sea, England	Sbs20	H. gammarus	1	1.14924e-11	1	1.1553e-102	4.15684e-13
Shoreham-by-sea, England	Sbs21	H. gammarus	1	2.79425e-14	1	2.45467e-106	2.66101e-14
Shoreham-by-sea, England	Sbs22	H. gammarus	1	4.89575e-10	0.999999	5.39931e-78	6.75922e-07
Shoreham-by-sea, England	Sbs23	H. gammarus	1	2.1635e-12	1	1.80888e-105	4.66258e-13
Shoreham-by-sea, England	Sbs24	H. gammarus	1	4.71783e-12	1	3.44954e-83	3.32341e-08
Shoreham-by-sea, England	Sbs25	H. gammarus	1	6.10104e-11	1	1.07068e-100	5.49881e-12
Shoreham-by-sea, England	Sbs26	H. gammarus	1	1.52215e-13	1	3.01783e-95	8.52571e-11
Shoreham-by-sea, England	Sbs27	H. gammarus	1	1.80552e-09	1	5.25147e-88	6.58776e-09
Shoreham-by-sea, England	Sbs28	H. gammarus	1	1.91841e-09	1	1.02165e-89	4.96252e-10
Shoreham-by-sea, England	Sbs29	H. gammarus	1	6.96157e-13	1	5.71601e-106	5.5157e-13
Shoreham-by-sea, England	Sbs30	H. gammarus	1	1.21932e-08	0.999999	1.2609e-75	1.2878e-06
Shoreham-by-sea, England	Sbs31	H. gammarus	1	7.89371e-13	1	7.57023e-87	8.02843e-09
Shoreham-by-sea, England	Sbs32	H. gammarus	0.999995	5.20134e-06	1	4.48776e-87	1.95816e-08
Shoreham-by-sea, England	Sbs33	H. gammarus	1	1.37933e-11	1	5.99908e-88	4.04389e-09
Shoreham-by-sea, England	Sbs34	H. gammarus	1	2.32769e-11	1	1.25495e-78	3.52675e-07
Shoreham-by-sea, England	Sbs35	H. gammarus	1	4.2292e-13	1	6.42397e-101	5.42662e-13
Shoreham-by-sea, England	Sbs36	H. gammarus	1	4.59129e-13	1	1.12962e-96	1.00826e-11
Shetland Isles, Scotland	She17_01	H. gammarus	1	8.86448e-09	1	1.56841e-99	3.86803e-12
Shetland Isles, Scotland	She17_02	H. gammarus	1	1.53091e-11	1	4.09095e-89	1.05704e-09
Shetland Isles, Scotland	She17_03	H. gammarus	1	7.77151e-11	1	1.50205e-91	4.49932e-10
Shetland Isles, Scotland	She17_04	H. gammarus	1	2.18386e-09	1	5.57094e-86	2.03076e-08
Shetland Isles, Scotland	She17_05	H. gammarus	1	5.29208e-15	1	5.39684e-82	1.01469e-07
Shetland Isles, Scotland	She17_06	H. gammarus	1	4.42937e-14	1	4.29641e-94	1.69808e-10
Shetland Isles, Scotland	She17_07	H. gammarus	0.999982	1.81871e-05	0.999982	5.56284e-75	1.8017e-05
Shetland Isles, Scotland	She17_08	H. gammarus	1	5.629e-16	1	1.56876e-89	3.14931e-11
Shetland Isles, Scotland	She17_09	H. gammarus	1	1.10872e-16	1	6.23422e-119	3.47686e-17
Shetland Isles, Scotland	She17_10	H. gammarus	0.999999	5.80398e-07	1	1.03015e-91	6.53289e-10
Shetland Isles, Scotland	She17_11	H. gammarus	1	3.45236e-08	0.999931	2.66931e-73	6.93855e-05
Shetland Isles, Scotland	She17_12	H. gammarus	0.999983	1.67723e-05	1	1.38676e-93	5.2758e-10
Shetland Isles, Scotland	She17_13	H. gammarus	1	2.74684e-13	1	7.2132e-82	1.19504e-07
Shetland Isles, Scotland	She17_14	H. gammarus	1	1.15919e-12	1	1.36655e-93	4.45106e-11
Shetland Isles, Scotland	She17_15	H. gammarus	1	2.39125e-11	1	7.97993e-89	1.14987e-09
Shetland Isles, Scotland	She17_16	H. gammarus	1	4.53561e-12	0.997667	7.90441e-65	0.00233329
Shetland Isles, Scotland	She17_17	H. gammarus	1	4.39385e-12	1	1.01327e-82	6.23957e-08
Shetland Isles, Scotland	She17_18	H. gammarus	1	6.5137e-10	0.999995	3.06009e-74	4.60223e-06
Shetland Isles, Scotland	She17_19	H. gammarus	1	1.58061e-14	1	1.02546e-104	3.01638e-14
Shetland Isles, Scotland	She17_20	H. gammarus	1	3.06577e-09	0.99957	2.53114e-66	0.000430014
Shetland Isles, Scotland	She17_21	H. gammarus	1	9.06733e-11	1	2.25262e-85	1.45462e-08
Shetland Isles, Scotland	She17_22	H. gammarus	1	1.49516e-11	1	4.96977e-96	2.84486e-11
Shetland Isles, Scotland	She17_23	H. gammarus	1	1.30825e-12	1	1.3839e-97	4.77151e-12
Shetland Isles, Scotland	She17_24	H. gammarus	1	1.50557e-07	1	1.85948e-85	1.05247e-08
Shetland Isles, Scotland	She17_25	H. gammarus	1	1.8944e-11	0.999997	1.75906e-77	2.75366e-06
Shetland Isles, Scotland	She17_26	H. gammarus	1	1.82629e-08	0.997526	6.83889e-65	0.0024741
Shetland Isles, Scotland	She17_27	H. gammarus	1	1.89546e-18	1	3.00548e-100	8.82667e-14
Shetland Isles, Scotland	She17_28	H. gammarus	1	1.96574e-10	1	1.04236e-89	6.03564e-10
Shetland Isles, Scotland	She17_29	H. gammarus	1	5.61927e-14	1	8.54082e-93	1.66186e-10
Shetland Isles, Scotland	She17_30	H. gammarus	1	8.34959e-13	1	1.93269e-83	2.16221e-07
Shetland Isles, Scotland	She17_31	H. gammarus	1	5.65371e-12	0.999999	3.75149e-79	5.68296e-07
Shetland Isles, Scotland	She17_32	H. gammarus	1	4.79647e-12	1	3.55492e-87	5.6447e-09
Shetland Isles, Scotland	She17_33	H. gammarus	1	1.46814e-09	0.999978	4.95817e-74	2.22968e-05
Shetland Isles, Scotland	She17_34	H. gammarus	1	1.11262e-08	1	2.16095e-87	6.7972e-09
Shetland Isles, Scotland	She17_35	H. gammarus	1	5.73345e-16	1	1.01396e-90	3.84777e-10
Shetland Isles, Scotland	She17_36	H. gammarus	1	9.85442e-15	1	1.16018e-99	6.35863e-12
Singlefjord, Sweden	Sin55	H. gammarus	1	2.54811e-11	1	2.3553e-97	9.09554e-12
Singlefjord, Sweden	Sin56	H. gammarus	1	1.67482e-09	1	2.52209e-81	4.38315e-08
Singlefjord, Sweden	Sin57	H. gammarus	1	5.40336e-13	1	1.63373e-93	5.73196e-11
Singlefjord, Sweden	Sin58	H. gammarus	1	7.24694e-12	0.999997	8.57155e-76	3.07913e-06
Singlefjord, Sweden	Sin59	H. gammarus	1	1.94758e-10	1	1.07344e-95	1.68691e-11
Singlefjord, Sweden	Sin60	H. gammarus	1	2.9896e-14	1	1.55803e-79	2.41719e-07
Singlefjord, Sweden	Sin61	H. gammarus	1	2.20496e-12	1	4.10294e-95	4.09629e-11
Singlefjord, Sweden	Sin62	H. gammarus	1	2.43957e-12	1	2.23636e-90	3.52409e-10
Singlefjord, Sweden	Sin63	H. gammarus	1	8.88339e-17	1	1.19435e-97	4.28069e-12
Singlefjord, Sweden	Sin64	H. gammarus	1	1.94519e-11	1	9.10097e-84	1.01436e-07
Singlefjord, Sweden	Sin65	H. gammarus	0.999993	6.71641e-06	0.999998	1.06393e-63	1.67242e-06
Singlefjord, Sweden	Sin66	H. gammarus	1	2.42048e-10	1	4.12956e-83	1.57286e-08
Singlefjord, Sweden	Sin67	H. gammarus	1	8.43109e-10	1	1.14236e-84	1.94176e-08
Singlefjord, Sweden	Sin68	H. gammarus	1	1.93737e-09	1	3.68155e-90	1.30992e-09
Singlefjord, Sweden	Sin69	H. gammarus	1	3.2687e-11	1	3.64025e-81	1.28801e-07
Singlefjord, Sweden	Sin70	H. gammarus	0.999998	2.2023e-06	1	2.7174e-90	9.94101e-10
Singlefjord, Sweden	Sin71	H. gammarus	1	2.41626e-14	1	1.94898e-86	1.5025e-09
Singlefjord, Sweden	Sin72	H. gammarus	1	6.17973e-13	1	2.15479e-88	1.14417e-10
Singlefjord, Sweden	Sin73	H. gammarus	1	6.04894e-14	1	3.03444e-90	3.62805e-10
Singlefjord, Sweden	Sin74	H. gammarus	1	1.99411e-12	1	7.52713e-86	1.88787e-08
Singlefjord, Sweden	Sin75	H. gammarus	1	1.02757e-13	1	1.64675e-93	1.62416e-11
Singlefjord, Sweden	Sin76	H. gammarus	0.99994	6.00276e-05	0.999972	3.74045e-73	2.84201e-05
Singlefjord, Sweden	Sin77	H. gammarus	1	4.72017e-16	1	1.06467e-96	1.89758e-12
Singlefjord, Sweden	Sin78	H. gammarus	1	1.03936e-14	1	1.13807e-89	1.91704e-09
Singlefjord, Sweden	Sin79	H. gammarus	1	2.79425e-14	1	1.2048e-100	1.06025e-12
Singlefjord, Sweden	Sin80	H. gammarus	1	3.91009e-17	1	6.88815e-95	4.62736e-12
Singlefjord, Sweden	Sin81	H. gammarus	1	7.4107e-17	1	2.69487e-88	7.78184e-10
Singlefjord, Sweden	Sin82	H. gammarus	1	6.26042e-10	1	1.09565e-77	4.1438e-07
Singlefjord, Sweden	Sin83	H. gammarus	1	1.05891e-12	1	1.24319e-85	5.26903e-09
Singlefjord, Sweden	Sin84	H. gammarus	1	3.10662e-08	1	8.71618e-86	2.97417e-08
Singlefjord, Sweden	Sin85	H. gammarus	1	4.87414e-10	1	5.01674e-100	4.40813e-12
Singlefjord, Sweden	Sin86	H. gammarus	1	1.92985e-12	1	4.68286e-92	2.22094e-10
Singlefjord, Sweden	Sin87	H. gammarus	1	3.57537e-14	1	4.65916e-93	1.27079e-10
Singlefjord, Sweden	Sin88	H. gammarus	1	8.71387e-11	1	6.4717e-82	6.11829e-08
Singlefjord, Sweden	Sin89	H. gammarus	1	2.47323e-12	1	2.62521e-103	2.07828e-13
Singlefjord, Sweden	Sin90	H. gammarus	1	1.52592e-15	1	3.35643e-99	1.0587e-12
Skyros, Greece	SK01	H. gammarus	1	1.01117e-15	1	2.75709e-85	2.94173e-08
Skyros, Greece	SK02	H. gammarus	1	1.21417e-13	1	4.31058e-88	3.71567e-10
Skyros, Greece	SK03	H. gammarus	1	8.74587e-15	1	3.19972e-91	7.9879e-10
Skyros, Greece	SK04	H. gammarus	1	2.1957e-09	0.999964	1.19264e-71	3.63063e-05
Skyros, Greece	SK05	H. gammarus	1	5.05377e-10	1	3.19261e-93	3.62051e-11
Skyros, Greece	SK06	H. gammarus	1	1.61642e-08	0.999996	9.83298e-76	3.9945e-06
Skyros, Greece	SK07	H. gammarus	1	2.35119e-16	0.999986	5.9834e-73	1.37555e-05
Skyros, Greece	SK08	H. gammarus	1	7.12111e-12	0.997763	2.01022e-62	0.00223687
Skyros, Greece	SK09	H. gammarus	1	1.58248e-12	0.999999	1.46959e-76	1.32579e-06
Skyros, Greece	SK10	H. gammarus	1	8.2195e-14	0.999967	7.14708e-72	3.29832e-05
Skyros, Greece	SK11	H. gammarus	1	6.15372e-11	1	4.2011e-79	8.33199e-09
Skyros, Greece	SK12	H. gammarus	1	9.71135e-15	0.999999	3.75927e-79	1.03897e-06
Skyros, Greece	SK13	H. gammarus	1	5.2551e-12	1	5.80062e-78	2.00979e-07
Skyros, Greece	SK15	H. gammarus	1	4.63477e-13	1	1.00536e-88	7.63906e-10
Skyros, Greece	SK16	H. gammarus	1	2.94433e-10	1	2.13913e-80	1.83945e-07
Skyros, Greece	SK17	H. gammarus	1	3.84064e-14	1	3.51727e-81	5.5789e-08
Skyros, Greece	SK18	H. gammarus	1	2.95037e-12	1	1.02255e-76	3.33116e-07
Skyros, Greece	SK19	H. gammarus	1	5.02466e-08	0.999866	1.91085e-69	0.000134125
Skyros, Greece	SK20	H. gammarus	1	3.29144e-12	0.999999	1.75814e-76	1.01157e-06
Skyros, Greece	SK21	H. gammarus	1	3.85994e-11	0.999999	1.15912e-72	1.04141e-06
Skyros, Greece	SK22	H. gammarus	1	2.48434e-10	1	1.38896e-76	4.30132e-07
Skyros, Greece	SK23	H. gammarus	1	1.37608e-12	0.999995	3.26794e-75	4.70953e-06
Skyros, Greece	SK24	H. gammarus	1	1.82548e-12	1	7.5449e-94	4.39465e-11
Skyros, Greece	SK25	H. gammarus	1	2.87974e-09	0.999641	1.48945e-65	0.000359074
Skyros, Greece	SK26	H. gammarus	1	3.66919e-15	1	1.40774e-80	2.47183e-07
Skyros, Greece	SK29	H. gammarus	1	1.81554e-10	0.999953	1.06622e-68	4.69151e-05
Skyros, Greece	SK30	H. gammarus	1	1.61905e-17	1	1.54867e-85	1.49001e-08
Skyros, Greece	SK31	H. gammarus	1	1.61905e-17	1	2.60249e-85	1.69731e-08
Skyros, Greece	SK32	H. gammarus	1	6.34004e-10	1	6.83063e-79	3.38919e-08
Skyros, Greece	SK38	H. gammarus	1	1.33241e-13	1	4.98148e-81	2.31876e-08
Skyros, Greece	SK39	H. gammarus	1	9.26805e-15	1	2.63182e-90	2.54292e-09
Skyros, Greece	SK42	H. gammarus	1	7.46901e-18	1	6.00044e-95	1.60202e-11
Skyros, Greece	SK43	H. gammarus	1	1.56356e-13	1	1.07363e-78	3.48089e-07
Skyros, Greece	SK45	H. gammarus	1	6.20743e-11	1	5.05554e-81	2.32874e-07
Skyros, Greece	SK46	H. gammarus	1	4.48849e-12	0.999997	1.34396e-76	2.94324e-06
Skyros, Greece	SK47	H. gammarus	1	4.80674e-07	0.999863	1.04859e-69	0.000137001
Skyros, Greece	SK49	H. gammarus	1	9.88116e-12	1	8.17299e-81	8.2655e-08
Sardinia, Italy	Sr1	H. gammarus	1	2.79484e-10	0.999971	3.70255e-75	2.90293e-05
Sardinia, Italy	Sr2	H. gammarus	1	8.05825e-13	0.999972	1.77066e-75	2.84215e-05
Sardinia, Italy	Sr3	H. gammarus	1	1.22569e-09	0.999966	3.95794e-73	3.41135e-05
Sardinia, Italy	Sr4	H. gammarus	1	2.33872e-12	0.99981	5.13857e-70	0.000190211
Sardinia, Italy	Sr5	H. gammarus	1	1.91428e-13	1	6.46434e-81	1.87233e-07
Sardinia, Italy	Sr6	H. gammarus	1	2.79484e-10	0.999966	4.38075e-74	3.39934e-05
Sardinia, Italy	Sr7	H. gammarus	1	1.30423e-10	0.999881	7.30917e-71	0.000118896
Sula Sgeir, Scotland	Sul01	H. gammarus	1	9.81703e-10	1	1.63922e-99	1.09185e-11
Sula Sgeir, Scotland	Sul02	H. gammarus	1	2.09769e-12	1	2.18298e-81	1.04673e-07
Sula Sgeir, Scotland	Sul03	H. gammarus	1	2.55155e-08	1	1.04263e-93	7.19454e-10
Sula Sgeir, Scotland	Sul04	H. gammarus	1	2.27413e-15	1	5.02353e-96	1.80321e-11
Sula Sgeir, Scotland	Sul05	H. gammarus	1	4.15062e-08	1	2.96287e-87	3.50149e-08
Sula Sgeir, Scotland	Sul06	H. gammarus	1	2.82916e-16	1	3.82524e-108	9.24752e-15
Sula Sgeir, Scotland	Sul07	H. gammarus	1	2.59794e-10	1	3.70578e-94	1.25392e-10
Sula Sgeir, Scotland	Sul08	H. gammarus	1	7.06289e-12	0.999999	3.12524e-81	5.19067e-07
Sula Sgeir, Scotland	Sul09	H. gammarus	0.999998	1.97164e-06	0.999999	6.65027e-78	9.83938e-07
Sula Sgeir, Scotland	Sul10	H. gammarus	1	1.17633e-09	1	9.4078e-92	4.08085e-10
Sula Sgeir, Scotland	Sul11	H. gammarus	1	1.43817e-13	1	4.36727e-85	8.63016e-09
Sula Sgeir, Scotland	Sul12	H. gammarus	1	7.84498e-09	0.999998	1.10024e-73	1.8469e-06
Sula Sgeir, Scotland	Sul13	H. gammarus	1	1.23536e-14	1	7.99917e-91	6.20299e-10
Sula Sgeir, Scotland	Sul14	H. gammarus	1	2.63051e-11	1	1.38486e-88	8.1921e-09
Sula Sgeir, Scotland	Sul15	H. gammarus	1	1.26507e-09	1	1.17873e-88	1.6684e-09
Sula Sgeir, Scotland	Sul16	H. gammarus	1	1.17366e-14	1	8.2641e-101	9.81329e-13
Sula Sgeir, Scotland	Sul17	H. gammarus	1	4.36811e-13	1	4.04365e-94	2.3952e-10
Sula Sgeir, Scotland	Sul18	H. gammarus	0.999999	5.08723e-07	0.999995	5.26776e-75	4.84464e-06
Sula Sgeir, Scotland	Sul19	H. gammarus	1	2.9723e-13	1	2.79755e-80	4.40628e-08
Sula Sgeir, Scotland	Sul20	H. gammarus	1	2.825e-07	1	7.66467e-90	1.49818e-09
Sula Sgeir, Scotland	Sul21	H. gammarus	1	4.03941e-13	0.999991	2.99608e-63	8.68912e-06
Sula Sgeir, Scotland	Sul22	H. gammarus	0.999966	3.37484e-05	1	2.10416e-80	2.62758e-07
Sula Sgeir, Scotland	Sul23	H. gammarus	1	8.65624e-16	1	2.5946e-106	1.82993e-14
Sula Sgeir, Scotland	Sul24	H. gammarus	1	1.24111e-11	1	7.33852e-100	1.21042e-11
Sula Sgeir, Scotland	Sul25	H. gammarus	1	2.42112e-13	1	3.33876e-92	9.39787e-11
Sula Sgeir, Scotland	Sul26	H. gammarus	0.99969	0.000309502	0.999999	4.04631e-80	5.7471e-07
Sula Sgeir, Scotland	Sul27	H. gammarus	1	8.73942e-11	0.999999	1.07332e-81	5.87467e-07
Sula Sgeir, Scotland	Sul28	H. gammarus	1	1.49909e-09	1	8.33625e-100	6.19552e-12
Sula Sgeir, Scotland	Sul29	H. gammarus	1	6.86518e-13	1	1.43543e-94	3.77858e-11
Sula Sgeir, Scotland	Sul30	H. gammarus	1	4.90867e-07	0.999851	7.71129e-70	0.000149151
Sula Sgeir, Scotland	Sul31	H. gammarus	1	1.04496e-14	1	5.64238e-93	9.57497e-11
Sula Sgeir, Scotland	Sul32	H. gammarus	1	1.61915e-08	1	2.71658e-90	1.14624e-09
Sula Sgeir, Scotland	Sul33	H. gammarus	1	6.7266e-16	1	1.40379e-92	2.39529e-10
Sula Sgeir, Scotland	Sul34	H. gammarus	1	1.46883e-12	1	5.23722e-87	3.45143e-09
Sula Sgeir, Scotland	Sul35	H. gammarus	1	2.78414e-12	1	3.43433e-97	1.11523e-11
Sula Sgeir, Scotland	Sul36	H. gammarus	1	1.19685e-13	1	4.12589e-98	3.87246e-12
Tarquinia, Italy	Tar1	H. gammarus	1	3.98279e-10	1	2.12006e-83	8.44546e-08
Tarquinia, Italy	Tar4	H. gammarus	1	6.06617e-09	1	1.4979e-80	3.94839e-07
Tarquinia, Italy	Tar5	H. gammarus	1	1.52215e-13	1	4.59096e-87	6.00274e-09
Tarquinia, Italy	Tar6	H. gammarus	1	7.04848e-08	0.999986	1.00344e-73	1.40576e-05
Tarquinia, Italy	Tar7	H. gammarus	1	4.46548e-11	0.999995	3.93811e-76	4.92118e-06
Thermaikos, Greece	TH03	H. gammarus	1	3.20501e-11	0.999999	4.80285e-79	6.94886e-07
Thermaikos, Greece	TH04	H. gammarus	1	6.92128e-15	1	1.04768e-89	3.79043e-10
Thermaikos, Greece	TH05	H. gammarus	1	3.54927e-10	0.999999	4.89963e-77	5.471e-07
Thermaikos, Greece	TH06	H. gammarus	1	8.85839e-13	1	1.4288e-85	9.7438e-10
Thermaikos, Greece	TH07	H. gammarus	1	3.86405e-12	0.993921	1.27446e-64	0.00607921
Thermaikos, Greece	TH08	H. gammarus	1	6.66039e-10	0.999695	5.14977e-67	0.000304512
Thermaikos, Greece	TH09	H. gammarus	0.999972	2.77139e-05	0.999309	3.19574e-67	0.000690741
Thermaikos, Greece	TH11	H. gammarus	1	4.04755e-14	1	4.41761e-83	2.34138e-08
Thermaikos, Greece	TH12	H. gammarus	1	7.01403e-14	1	4.45958e-77	5.10871e-08
Thermaikos, Greece	TH13	H. gammarus	1	3.65327e-08	0.999999	1.21805e-80	7.01587e-07
Thermaikos, Greece	TH14	H. gammarus	1	2.56225e-11	0.999997	1.471e-75	2.52182e-06
Thermaikos, Greece	TH15	H. gammarus	1	9.92459e-10	1	6.73691e-86	1.54668e-08
Thermaikos, Greece	TH16	H. gammarus	1	2.89277e-07	1	9.76315e-78	5.97118e-08
Thermaikos, Greece	TH17	H. gammarus	1	1.48323e-12	0.999985	1.245e-69	1.49254e-05
Thermaikos, Greece	TH18	H. gammarus	1	2.3027e-12	1	2.36615e-89	1.37806e-09
Thermaikos, Greece	TH19	H. gammarus	1	6.46518e-13	0.999997	4.23446e-74	3.08057e-06
Thermaikos, Greece	TH20	H. gammarus	1	1.88135e-12	0.999999	9.76568e-70	9.07571e-07
Thermaikos, Greece	TH22	H. gammarus	1	2.05526e-12	0.999999	5.01358e-81	7.15844e-07
Thermaikos, Greece	TH23	H. gammarus	1	1.74163e-13	0.99999	2.37803e-72	9.5583e-06
Thermaikos, Greece	TH25	H. gammarus	1	1.3317e-12	0.999999	4.79688e-78	1.27777e-06
Thermaikos, Greece	TH26	H. gammarus	1	7.59099e-12	0.999999	6.419e-68	1.41272e-06
Thermaikos, Greece	TH27	H. gammarus	1	6.95452e-17	1	5.841e-94	1.72977e-11
Thermaikos, Greece	TH28	H. gammarus	1	1.46775e-14	0.999944	1.756e-72	5.59625e-05
Thermaikos, Greece	TH31	H. gammarus	1	2.91443e-15	1	5.10309e-85	5.46849e-09
Thermaikos, Greece	TH33	H. gammarus	1	1.55167e-14	1	7.6251e-85	1.559e-07
Thermaikos, Greece	TH34	H. gammarus	1	1.45996e-10	0.999964	1.16467e-74	3.55066e-05
Thermaikos, Greece	TH35	H. gammarus	1	6.48635e-12	1	9.16049e-90	8.48401e-10
Thermaikos, Greece	TH36	H. gammarus	1	1.20783e-12	1	1.5879e-81	7.60224e-08
Thermaikos, Greece	TH37	H. gammarus	1	2.78071e-10	0.999967	1.07521e-70	3.28423e-05
Thermaikos, Greece	TH38	H. gammarus	1	9.48135e-13	0.999922	2.51028e-71	7.83731e-05
Thermaikos, Greece	TH39	H. gammarus	1	4.74511e-12	0.999994	3.26818e-77	6.12062e-06
Thermaikos, Greece	TH40	H. gammarus	1	3.12793e-09	0.999999	1.11578e-80	5.98799e-07
Thermaikos, Greece	TH41	H. gammarus	1	3.89807e-15	0.999999	5.37627e-79	9.45717e-07
Thermaikos, Greece	TH42	H. gammarus	1	6.44732e-11	0.99997	4.47763e-73	2.99523e-05
Thermaikos, Greece	TH43	H. gammarus	1	6.59346e-13	1	1.15504e-83	7.41798e-09
Thermaikos, Greece	TH44	H. gammarus	1	2.36302e-09	0.999999	5.75337e-78	1.31879e-06
Trondheim, Norway	Tro01	H. gammarus	1	1.1794e-12	1	2.64399e-90	2.75285e-10
Trondheim, Norway	Tro02	H. gammarus	1	1.23926e-15	1	1.15806e-99	9.72701e-12
Trondheim, Norway	Tro03	H. gammarus	1	4.8569e-07	0.999983	6.45257e-74	1.68079e-05
Trondheim, Norway	Tro04	H. gammarus	1	1.20202e-11	0.999998	1.18031e-74	1.96553e-06
Trondheim, Norway	Tro05	H. gammarus	1	2.82493e-08	0.999995	1.29449e-74	5.23852e-06
Trondheim, Norway	Tro06	H. gammarus	1	2.37326e-11	1	4.35247e-97	6.31285e-12
Trondheim, Norway	Tro07	H. gammarus	1	2.27951e-09	0.999993	4.85737e-74	6.73988e-06
Trondheim, Norway	Tro08	H. gammarus	1	1.2197e-09	1	5.92901e-81	4.73733e-08
Trondheim, Norway	Tro09	H. gammarus	0.999742	0.000257533	0.999757	1.7956e-68	0.000243035
Trondheim, Norway	Tro10	H. gammarus	1	9.70961e-13	1	3.45114e-95	2.86311e-11
Trondheim, Norway	Tro11	H. gammarus	1	6.3446e-09	0.985877	3.64694e-63	0.0141232
Trondheim, Norway	Tro12	H. gammarus	1	8.88339e-17	1	5.54947e-97	1.86013e-12
Trondheim, Norway	Tro13	H. gammarus	1	3.65405e-15	1	1.2106e-102	2.01598e-13
Trondheim, Norway	Tro14	H. gammarus	1	1.84981e-09	1	1.47188e-81	1.51219e-07
Trondheim, Norway	Tro15	H. gammarus	1	2.99091e-16	1	1.03964e-90	9.77208e-11
Trondheim, Norway	Tro16	H. gammarus	1	2.59225e-10	1	4.59756e-81	3.13079e-07
Trondheim, Norway	Tro17	H. gammarus	1	2.25368e-10	1	1.33016e-90	1.07163e-09
Ventry, Ireland	Ven01	H. gammarus	1	1.74949e-14	1	2.59026e-101	7.31956e-13
Ventry, Ireland	Ven02	H. gammarus	1	1.02596e-08	1	3.6861e-86	3.31718e-08
Ventry, Ireland	Ven03	H. gammarus	1	1.50531e-09	1	5.55869e-98	4.90741e-11
Ventry, Ireland	Ven04	H. gammarus	1	2.28829e-08	1	3.71462e-86	1.69599e-09
Ventry, Ireland	Ven05	H. gammarus	1	2.38555e-09	1	1.95833e-89	5.54161e-09
Ventry, Ireland	Ven06	H. gammarus	1	7.81533e-09	0.998294	1.85878e-66	0.00170558
Ventry, Ireland	Ven07	H. gammarus	1	1.75884e-09	1	7.31812e-100	4.39929e-12
Ventry, Ireland	Ven08	H. gammarus	1	4.75506e-14	1	6.35418e-102	1.10907e-12
Ventry, Ireland	Ven09	H. gammarus	1	4.22635e-12	1	8.89227e-92	1.73279e-10
Ventry, Ireland	Ven10	H. gammarus	1	3.91898e-12	1	1.8076e-81	8.42521e-08
Ventry, Ireland	Ven11	H. gammarus	1	4.56934e-11	1	5.12678e-78	2.49815e-07
Ventry, Ireland	Ven12	H. gammarus	1	9.37379e-12	1	4.35033e-96	1.55841e-11
Ventry, Ireland	Ven13	H. gammarus	1	2.73488e-13	1	6.15979e-83	5.59128e-08
Ventry, Ireland	Ven15	H. gammarus	1	7.28901e-11	1	2.90528e-97	1.26205e-11
Ventry, Ireland	Ven16	H. gammarus	1	3.20617e-09	1	1.34262e-90	1.64177e-09
Ventry, Ireland	Ven18	H. gammarus	1	4.18294e-12	1	3.23337e-92	3.88492e-10
Ventry, Ireland	Ven19	H. gammarus	1	1.72454e-08	0.999887	8.36299e-72	0.000112832
Ventry, Ireland	Ven20	H. gammarus	1	1.30064e-15	1	5.28475e-94	8.54698e-11
Ventry, Ireland	Ven21	H. gammarus	1	1.88015e-14	1	8.39669e-91	1.97972e-10
Ventry, Ireland	Ven22	H. gammarus	1	2.13274e-12	1	2.55388e-98	2.13589e-12
Ventry, Ireland	Ven23	H. gammarus	1	7.13702e-18	1	7.87059e-101	2.431e-12
Ventry, Ireland	Ven24	H. gammarus	1	1.58617e-12	1	2.93922e-93	2.94556e-10
Ventry, Ireland	Ven25	H. gammarus	1	1.49615e-10	1	1.57461e-94	6.8451e-11
Ventry, Ireland	Ven26	H. gammarus	0.999903	9.67773e-05	1	3.43789e-90	8.02775e-10
Ventry, Ireland	Ven27	H. gammarus	1	4.02017e-12	1	1.94545e-102	8.67217e-13
Ventry, Ireland	Ven28	H. gammarus	1	1.44339e-15	1	1.19656e-92	3.2887e-10
Ventry, Ireland	Ven29	H. gammarus	1	6.89109e-10	1	8.5427e-83	4.96967e-08
Ventry, Ireland	Ven30	H. gammarus	1	1.35454e-15	1	2.88559e-100	4.52093e-12
Ventry, Ireland	Ven31	H. gammarus	1	4.06807e-09	1	9.29398e-86	6.55021e-09
Ventry, Ireland	Ven32	H. gammarus	1	1.10196e-07	1	3.8103e-92	3.17203e-10
Ventry, Ireland	Ven33	H. gammarus	1	6.64726e-08	1	8.54009e-88	5.06825e-08
Ventry, Ireland	Ven34	H. gammarus	1	1.2193e-15	1	8.11344e-85	3.98033e-08
Ventry, Ireland	Ven35	H. gammarus	1	4.51681e-09	0.999999	3.68788e-77	1.44458e-06
Ventry, Ireland	Ven36	H. gammarus	1	2.86177e-11	1	3.85686e-93	1.43997e-10
Ventry, Ireland	Ven37	H. gammarus	1	3.95292e-12	1	1.33481e-90	3.24582e-10
Ventry, Ireland	Ven38	H. gammarus	1	1.07238e-15	1	9.83614e-91	3.34013e-10
Vigo, Spain	Vig01	H. gammarus	1	5.0919e-09	0.999945	1.31086e-70	5.48563e-05
Vigo, Spain	Vig02	H. gammarus	1	7.82675e-09	1	8.84487e-85	1.87062e-08
Vigo, Spain	Vig03	H. gammarus	1	2.18255e-15	1	2.85186e-92	1.43791e-10
Vigo, Spain	Vig04	H. gammarus	1	2.21037e-11	1	1.45962e-86	7.45634e-09
Vigo, Spain	Vig05	H. gammarus	1	1.03795e-07	0.999984	5.77368e-77	1.6152e-05
Vigo, Spain	Vig06	H. gammarus	1	1.03212e-09	1	2.53914e-88	3.71592e-08
Vigo, Spain	Vig07	H. gammarus	1	4.10215e-13	1	1.0972e-86	1.31275e-07
Vigo, Spain	Vig08	H. gammarus	1	2.23855e-14	1	9.57559e-95	8.90881e-11
Vigo, Spain	Vig09	H. gammarus	1	2.60695e-13	0.999999	1.13869e-78	1.11161e-06
Vigo, Spain	Vig10	H. gammarus	0.999842	0.00015758	0.999844	4.7671e-70	0.000155719
Vigo, Spain	Vig11	H. gammarus	1	2.46261e-13	1	1.18219e-83	1.11749e-07
Vigo, Spain	Vig12	H. gammarus	1	6.06579e-18	1	2.29416e-77	1.18155e-08
Vigo, Spain	Vig13	H. gammarus	0.999963	3.72634e-05	0.999306	7.44546e-68	0.000693987
Vigo, Spain	Vig14	H. gammarus	1	1.89546e-18	1	6.31671e-108	2.98283e-14
Vigo, Spain	Vig15	H. gammarus	1	1.01245e-10	1	8.55702e-103	2.91438e-12
Vigo, Spain	Vig16	H. gammarus	1	3.78101e-14	1	2.10943e-102	1.64234e-13
Vigo, Spain	Vig17	H. gammarus	0.985714	0.0142857	0.999731	1.8234e-71	0.000269478
Vigo, Spain	Vig18	H. gammarus	1	9.43415e-14	0.999961	1.36836e-74	3.89681e-05
Vigo, Spain	Vig19	H. gammarus	1	3.45551e-12	1	9.52794e-93	3.34702e-10
Vigo, Spain	Vig20	H. gammarus	1	9.47202e-10	0.99996	2.0536e-73	3.96162e-05
Vigo, Spain	Vig21	H. gammarus	1	1.30136e-07	1	1.39474e-86	3.01877e-08
Vigo, Spain	Vig22	H. gammarus	1	2.33873e-07	0.778607	4.35743e-60	0.221393
Vigo, Spain	Vig23	H. gammarus	1	2.83551e-12	1	4.03343e-93	1.90389e-10
Vigo, Spain	Vig24	H. gammarus	1	2.59278e-12	1	1.92614e-85	9.98289e-08
Vigo, Spain	Vig25	H. gammarus	1	9.64367e-12	0.999998	7.78639e-78	1.58516e-06
Vigo, Spain	Vig26	H. gammarus	1	1.69428e-08	1	2.27209e-92	4.7256e-10
Vigo, Spain	Vig27	H. gammarus	1	7.96112e-14	0.999888	7.21615e-72	0.000111854
Vigo, Spain	Vig28	H. gammarus	1	1.80099e-12	1	6.13927e-81	1.01931e-07
Vigo, Spain	Vig29	H. gammarus	1	2.22567e-14	1	4.12159e-94	1.40179e-10
Vigo, Spain	Vig30	H. gammarus	1	3.26355e-13	0.999927	7.27014e-70	7.27402e-05
Vigo, Spain	Vig31	H. gammarus	1	1.67468e-07	0.99937	1.51461e-70	0.000629982
Vigo, Spain	Vig32	H. gammarus	1	1.25136e-14	1	3.89242e-97	3.50164e-11
Vigo, Spain	Vig33	H. gammarus	1	9.28775e-13	0.999998	1.16914e-75	1.91068e-06
Vigo, Spain	Vig34	H. gammarus	0.998024	0.00197628	0.98873	1.4744e-63	0.0112702
Vigo, Spain	Vig35	H. gammarus	1	1.86777e-12	1	8.51211e-95	1.23587e-11
Vigo, Spain	Vig36	H. gammarus	1	1.26981e-13	1	1.46972e-93	1.71835e-10
Maine, USA (Cooked)	AmerCook-01	H.americanus	1.83314e-13	1	1.0543e-42	1	1.15317e-16
Maine, USA (Cooked)	AmerCook-02	H.americanus	1.83314e-13	1	1.42578e-40	1	1.58557e-15
Maine, USA (Cooked)	AmerCook-03	H.americanus	1.83314e-13	1	4.58376e-42	1	2.82703e-16
Maine, USA (Cooked)	AmerCook-04	H.americanus	1.83314e-13	1	1.53622e-42	1	1.31078e-16
Maine, USA (Cooked)	AmerCook-05	H.americanus	1.83314e-13	1	1.24354e-42	1	1.15652e-16
Maine, USA (Cooked)	AmerCook-06	H.americanus	1.83314e-13	1	1.96071e-40	1	2.38967e-15
Maine, USA (Cooked)	AmerCook-07	H.americanus	1.83314e-13	1	1.49096e-40	1	1.11497e-15
Maine, USA (Cooked)	AmerCook-08	H.americanus	1.00735e-11	1	2.63269e-34	1	7.99483e-13
Maine, USA (Cooked)	AmerCook-09	H.americanus	1.83314e-13	1	1.21789e-42	1	1.4108e-16
Maine, USA (Cooked)	AmerCook-10	H.americanus	1.83314e-13	1	4.05458e-42	1	2.55869e-16
Maine, USA (Cooked)	AmerCook-11	H.americanus	1.83314e-13	1	9.92991e-43	1	1.02899e-16
Maine, USA (Cooked)	AmerCook-12	H.americanus	1.83314e-13	1	2.50565e-42	1	2.32442e-16
Maine, USA (Cooked)	AmerCook-13	H.americanus	1.83314e-13	1	4.23564e-43	1	7.12441e-17
Maine, USA (Cooked)	AmerCook-14	H.americanus	1.83314e-13	1	5.73226e-41	1	1.19239e-15
Maine, USA (Cooked)	AmerCook-15	H.americanus	1.83314e-13	1	7.74328e-43	1	9.53537e-17
Maine, USA (Cooked)	AmerCook-16	H.americanus	1.83314e-13	1	6.95022e-41	1	1.34223e-15
Maine, USA (Cooked)	AmerCook-17	H.americanus	1.83314e-13	1	3.11194e-42	1	1.49629e-16
Maine, USA (Cooked)	AmerCook-18	H.americanus	1.83314e-13	1	7.34979e-42	1	3.29837e-16
Maine, USA (Cooked)	AmerCook-19	H.americanus	1.83314e-13	1	1.5986e-41	1	5.47509e-16
Maine, USA (Cooked)	AmerCook-20	H.americanus	1.83314e-13	1	2.18366e-42	1	1.95394e-16
Cornwall, UK (Cooked)	EuroCook-02	H. gammarus	1	1.10303e-11	0.99995	1.09141e-70	4.95033e-05
Cornwall, UK (Cooked)	EuroCook-03	H. gammarus	1	1.43291e-09	1	8.08733e-86	1.31948e-08
Cornwall, UK (Cooked)	EuroCook-04	H. gammarus	1	1.69969e-12	1	5.26599e-92	6.58569e-10
Cornwall, UK (Cooked)	EuroCook-05	H. gammarus	1	5.84178e-19	1	5.8907e-115	5.13488e-16
Cornwall, UK (Cooked)	EuroCook-06	H. gammarus	1	6.143e-15	1	1.03796e-93	2.55093e-11
Cornwall, UK (Cooked)	EuroCook-10	H. gammarus	1	3.89306e-17	1	1.10815e-95	9.58146e-11
Cornwall, UK (Cooked)	EuroCook-12	H. gammarus	1	2.65762e-07	0.999998	1.55586e-77	1.50648e-06
Cornwall, UK (Cooked)	EuroCook-13	H. gammarus	1	1.23367e-09	0.999946	4.90112e-71	5.36803e-05
Cornwall, UK (Cooked)	EuroCook-14	H. gammarus	0.999997	2.74844e-06	0.999999	3.29373e-65	6.01368e-07
Cornwall, UK (Cooked)	EuroCook-15	H. gammarus	1	2.29917e-12	1	3.81078e-84	1.37096e-08
Cornwall, UK (Cooked)	EuroCook-16	H. gammarus	1	1.9591e-07	0.999998	1.36511e-75	2.29122e-06
Cornwall, UK (Cooked)	EuroCook-17	H. gammarus	1	4.33498e-13	1	9.94182e-86	3.66256e-09
Cornwall, UK (Cooked)	EuroCook-18	H. gammarus	1	1.77414e-13	1	2.54784e-80	2.49711e-09
Cornwall, UK (Cooked)	EuroCook-19	H. gammarus	0.999085	0.000914913	1	2.38468e-83	3.13277e-07
Cornwall, UK (Cooked)	EuroCook-20	H. gammarus	1	1.24182e-10	1	3.05952e-96	2.1935e-11
Cornwall, UK (Cooked)	EuroCook-21	H. gammarus	1	1.1595e-11	1	1.33998e-81	6.59839e-09
Cornwall, UK (Cooked)	EuroCook-22	H. gammarus	1	1.9591e-07	0.999996	2.81735e-74	3.73507e-06
Cornwall, UK (Cooked)	EuroCook-23	H. gammarus	1	1.77414e-13	1	8.68015e-97	2.92247e-11
Cornwall, UK (Cooked)	EuroCook-24	H. gammarus	1	1.22676e-07	0.999979	9.87214e-74	2.11716e-05
Cornwall, UK (Cooked)	EuroCook-25	H. gammarus	1	1.90468e-11	1	2.08383e-88	3.01338e-10
Cornwall, UK (Cooked)	EuroCook-26	H. gammarus	1	2.53422e-10	1	8.67154e-83	5.66698e-08
Cornwall, UK (Cooked)	EuroCook-27	H. gammarus	1	1.20227e-13	1	1.27304e-96	4.24035e-12
Cornwall, UK (Cooked)	EuroCook-28	H. gammarus	1	9.50035e-12	1	1.19638e-110	1.24151e-14
Cornwall, UK (Cooked)	EuroCook-29	H. gammarus	1	1.29831e-13	1	2.76815e-96	4.81304e-11
Cornwall, UK (Cooked)	EuroCook-30	H. gammarus	1	2.85509e-09	0.999994	4.36116e-76	5.82168e-06
Cornwall, UK (Cooked)	EuroCook-31	H. gammarus	1	3.0704e-10	1	2.20499e-81	1.50124e-07
Cornwall, UK (Cooked)	EuroCook-32	H. gammarus	1	6.72379e-15	1	1.02674e-100	1.08941e-12
Cornwall, UK (Cooked)	EuroCook-33	H. gammarus	1	6.11836e-10	0.999999	6.02594e-78	5.06278e-07
Cornwall, UK (Cooked)	EuroCook-34	H. gammarus	1	2.34299e-14	1	1.69497e-101	3.28644e-13
Cornwall, UK (Cooked)	EuroCook-36	H. gammarus	1	7.05566e-15	1	8.91137e-92	6.75148e-11
Gulmarfjord, Sweden (Hybrids)	HomX-01	H. a.x g. Hybrid	0.00625	0.99375	7.62507e-08	4.99347e-34	1
Gulmarfjord, Sweden (Hybrids)	HomX-02	H. a.x g. Hybrid	0.037037	0.962963	3.74253e-10	5.90882e-27	1
Gulmarfjord, Sweden (Hybrids)	HomX-03	H. a.x g. Hybrid	0.000672043	0.999328	3.84689e-11	6.94015e-25	1
Gulmarfjord, Sweden (Hybrids)	HomX-04	H. a.x g. Hybrid	6.54856e-07	0.999999	2.05361e-13	1.93682e-17	1
Gulmarfjord, Sweden (Hybrids)	HomX-05	H. a.x g. Hybrid	6.30358e-05	0.999937	1.86715e-09	1.29552e-30	1
Gulmarfjord, Sweden (Hybrids)	HomX-06	H. a.x g. Hybrid	0.000769823	0.99923	4.48809e-11	3.02285e-24	1
Gulmarfjord, Sweden (Hybrids)	HomX-07	H. a.x g. Hybrid	2.70475e-05	0.999973	2.06565e-10	2.35892e-27	1
Gulmarfjord, Sweden (Hybrids)	HomX-08	H. a.x g. Hybrid	0.00033036	0.99967	1.57611e-09	4.1098e-30	1
Gulmarfjord, Sweden (Hybrids)	HomX-09	H. a.x g. Hybrid	0.027027	0.972973	0.000326109	9.35368e-44	0.999674
Gulmarfjord, Sweden (Hybrids)	HomX-10	H. a.x g. Hybrid	0.0025974	0.997403	2.524e-06	5.53138e-39	0.999997
Gulmarfjord, Sweden (Hybrids)	HomX-11	H. a.x g. Hybrid	6.30358e-05	0.999937	4.83058e-12	7.19716e-23	1
Gulmarfjord, Sweden (Hybrids)	HomX-12	H. a.x g. Hybrid	0.000126199	0.999874	1.92331e-09	3.86279e-30	1
Gulmarfjord, Sweden (Hybrids)	HomX-13	H. a.x g. Hybrid	0.00112613	0.998874	2.37867e-11	8.097e-23	1
Gulmarfjord, Sweden (Hybrids)	HomX-14	H. a.x g. Hybrid	0.00625	0.99375	7.58658e-07	5.13855e-35	0.999999
Gulmarfjord, Sweden (Hybrids)	HomX-15	H. a.x g. Hybrid	3.05583e-06	0.999997	1.94332e-11	5.11907e-23	1
Gulmarfjord, Sweden (Hybrids)	HomX-16	H. a.x g. Hybrid	0.25	0.75	2.45226e-05	5.59775e-42	0.999975
Gulmarfjord, Sweden (Hybrids)	HomX-17	H. a.x g. Hybrid	0.5	0.5	4.18516e-08	1.34708e-34	1
Gulmarfjord, Sweden (Hybrids)	HomX-18	H. a.x g. Hybrid	2.70475e-05	0.999973	1.8967e-09	4.38915e-31	1
Gulmarfjord, Sweden (Hybrids)	HomX-19	H. a.x g. Hybrid	0.000126199	0.999874	1.08527e-08	3.9774e-32	1
Gulmarfjord, Sweden (Hybrids)	HomX-20	H. a.x g. Hybrid	0.016129	0.983871	1.75329e-06	9.44736e-39	0.999998
Gulmarfjord, Sweden (Hybrids)	HomX-21	H. a.x g. Hybrid	3.73329e-05	0.999963	3.96602e-11	3.99533e-24	1
Gulmarfjord, Sweden (Hybrids)	HomX-22	H. a.x g. Hybrid	1.35088e-05	0.999986	2.53891e-10	9.14995e-29	1
Gulmarfjord, Sweden (Hybrids)	HomX-23	H. a.x g. Hybrid	0.00813008	0.99187	1.62336e-10	8.29055e-28	1
Gulmarfjord, Sweden (Hybrids)	HomX-24	H. a.x g. Hybrid	0.000152138	0.999848	1.70257e-10	1.87114e-26	1
Gulmarfjord, Sweden (Hybrids)	HomX-25	H. a.x g. Hybrid	6.54856e-07	0.999999	1.02752e-11	3.50671e-25	1		KEY
Gulmarfjord, Sweden (Hybrids)	HomX-26	H. a.x g. Hybrid	0.000398248	0.999602	3.30916e-09	3.86583e-32	1		Text Colour	Lobster Species	Majority Assignment
Gulmarfjord, Sweden (Hybrids)	HomX-27	H. a.x g. Hybrid	0.000152138	0.999848	1.73804e-10	1.73892e-26	1		Black	European
Gulmarfjord, Sweden (Hybrids)	HomX-28	H. a.x g. Hybrid	0.00675676	0.993243	1.9798e-08	5.94807e-34	1		Red	American
Gulmarfjord, Sweden (Hybrids)	HomX-29	H. a.x g. Hybrid	8.00045e-06	0.999992	4.38801e-12	1.8364e-24	1		Blue	Hybrid
Gulmarfjord, Sweden (Hybrids)	HomX-30	H. a.x g. Hybrid	0.000152138	0.999848	9.93758e-08	4.50218e-35	1
